# Supplementary material for: Copper-catalysed perarylation of cyclopentadiene: synthesis of hexaarylcyclopentadienes
Source: Chem Sci. 2024 May 16;15(24):9127–37. doi: 10.1039/d4sc02458c (PMC11186316; doi:10.1039/d4sc02458c)
Supplement: SC-015-D4SC02458C-s002 [file SC-015-D4SC02458C-s002.cif]

# Electronic Supplementary Material (ESI) for Chemical Science.
# This journal is © The Royal Society of Chemistry 2024

####################################################################### 
# 
# This file contains crystal structure data downloaded from the 
# Cambridge Structural Database (CSD) hosted by the Cambridge 
# Crystallographic Data Centre (CCDC).
# 
# Full information about CCDC data access policies and citation 
# guidelines are available at http://www.ccdc.cam.ac.uk/access/V1 
# 
# Audit and citation data items may have been added by the CCDC. 
# Please retain this information to preserve the provenance of 
# this file and to allow appropriate attribution of the data. 
# 
#######################################################################

data_1a
_database_code_depnum_ccdc_archive 'CCDC 2214598'
loop_
_audit_author_name
_audit_author_address
'Nathalie Saffon'
;Institut de Chimie de Toulouse 
France
;
_audit_update_record             
;
2024-05-13 deposited with the CCDC.	2024-05-15 downloaded from the CCDC.
;

_audit_creation_method           SHELXL-2018/3
_shelx_SHELXL_version_number     2018/3
_chemical_name_systematic        ?
_chemical_name_common            ?
_chemical_melting_point          ?
_chemical_formula_moiety         ?
_chemical_formula_sum            'C42.75 H34'
_chemical_formula_weight         547.70

loop_
_atom_type_symbol
_atom_type_description
_atom_type_scat_dispersion_real
_atom_type_scat_dispersion_imag
_atom_type_scat_source
C C 0.0033 0.0016 'International Tables Vol C Tables 4.2.6.8 and 6.1.1.4'
H H 0.0000 0.0000 'International Tables Vol C Tables 4.2.6.8 and 6.1.1.4'

_space_group_crystal_system      monoclinic
_space_group_IT_number           14
_space_group_name_H-M_alt        'P 21/c'
_space_group_name_Hall           '-P 2ybc'

_shelx_space_group_comment       
; 
The symmetry employed for this shelxl refinement is uniquely defined 
by the following loop, which should always be used as a source of 
symmetry information in preference to the above space-group names. 
They are only intended as comments. 
;

loop_
_space_group_symop_operation_xyz
'x, y, z'
'-x, y+1/2, -z+1/2'
'-x, -y, -z'
'x, -y-1/2, z-1/2'

_cell_length_a                   20.709(3)
_cell_length_b                   14.9107(19)
_cell_length_c                   22.817(3)
_cell_angle_alpha                90
_cell_angle_beta                 107.434(3)
_cell_angle_gamma                90
_cell_volume                     6722.1(14)
_cell_formula_units_Z            8
_cell_measurement_temperature    193(2)
_cell_measurement_reflns_used    8792
_cell_measurement_theta_min      2.73
_cell_measurement_theta_max      22.46

_exptl_crystal_description       plate
_exptl_crystal_colour            colourless
_exptl_crystal_density_meas      ?
_exptl_crystal_density_method    ?
_exptl_crystal_density_diffrn    1.082
_exptl_crystal_F_000             2324
_exptl_transmission_factor_min   ?
_exptl_transmission_factor_max   ?
_exptl_crystal_size_max          0.200
_exptl_crystal_size_mid          0.120
_exptl_crystal_size_min          0.040
_exptl_absorpt_coefficient_mu    0.061
_shelx_estimated_absorpt_T_min   0.988
_shelx_estimated_absorpt_T_max   0.998
_exptl_absorpt_correction_type   multi-scan
_exptl_absorpt_correction_T_min  0.6809
_exptl_absorpt_correction_T_max  0.7342
_exptl_absorpt_process_details   'SADABS (Bruker-AXS)'
_exptl_absorpt_special_details   
;
SADABS-2016/2 Krause, L., Herbst-Irmer, R., Sheldrick G.M. & Stalke D.,
 J. Appl. Cryst. 48 (2015) 3-10
;
_diffrn_ambient_temperature      193(2)
_diffrn_radiation_wavelength     0.71073
_diffrn_radiation_type           MoK\a
_diffrn_source                   'Incoatec microfocus sealed tube'
_diffrn_measurement_device_type  'Bruker kappa APEX-II CCD Quazar'
_diffrn_measurement_method       '\f and \w scans'
_diffrn_detector_area_resol_mean ?
_diffrn_reflns_number            143928
_diffrn_reflns_av_unetI/netI     0.0881
_diffrn_reflns_av_R_equivalents  0.1558
_diffrn_reflns_limit_h_min       -24
_diffrn_reflns_limit_h_max       24
_diffrn_reflns_limit_k_min       -17
_diffrn_reflns_limit_k_max       17
_diffrn_reflns_limit_l_min       -27
_diffrn_reflns_limit_l_max       27
_diffrn_reflns_theta_min         1.031
_diffrn_reflns_theta_max         25.139
_diffrn_reflns_theta_full        25.139
_diffrn_measured_fraction_theta_max 0.992
_diffrn_measured_fraction_theta_full 0.992
_diffrn_reflns_Laue_measured_fraction_max 0.992
_diffrn_reflns_Laue_measured_fraction_full 0.992
_diffrn_reflns_point_group_measured_fraction_max 0.992
_diffrn_reflns_point_group_measured_fraction_full 0.992
_reflns_number_total             11948
_reflns_number_gt                6256
_reflns_threshold_expression     'I > 2\s(I)'
_reflns_Friedel_coverage         0.000
_reflns_Friedel_fraction_max     .
_reflns_Friedel_fraction_full    .

_reflns_special_details          
; 
 Reflections were merged by SHELXL according to the crystal 
 class for the calculation of statistics and refinement. 
  
 _reflns_Friedel_fraction is defined as the number of unique 
 Friedel pairs measured divided by the number that would be 
 possible theoretically, ignoring centric projections and 
 systematic absences. 
;

_computing_data_collection       'Bruker APEX2'
_computing_cell_refinement       'Bruker SAINT'
_computing_data_reduction        'Bruker SAINT'
_computing_structure_solution    'SHELXS-97 (Sheldrick 2008)'
_computing_structure_refinement  'SHELXL-2018/3 (Sheldrick, 2018)'
_computing_molecular_graphics    'Bruker SHELXTL'
_computing_publication_material  'Bruker SHELXTL'
_refine_special_details          ?
_refine_ls_structure_factor_coef Fsqd
_refine_ls_matrix_type           full
_refine_ls_weighting_scheme      calc
_refine_ls_weighting_details     
'w=1/[\s^2^(Fo^2^)+(0.1028P)^2^+2.0279P] where P=(Fo^2^+2Fc^2^)/3'
_atom_sites_solution_primary     'direct methods'
_atom_sites_solution_secondary   difmap
_atom_sites_solution_hydrogens   geom
_refine_ls_hydrogen_treatment    constr
_refine_ls_extinction_method     none
_refine_ls_extinction_coef       .
_refine_ls_number_reflns         11948
_refine_ls_number_parameters     866
_refine_ls_number_restraints     281
_refine_ls_R_factor_all          0.1533
_refine_ls_R_factor_gt           0.0666
_refine_ls_wR_factor_ref         0.2174
_refine_ls_wR_factor_gt          0.1665
_refine_ls_goodness_of_fit_ref   1.045
_refine_ls_restrained_S_all      1.057
_refine_ls_shift/su_max          0.000
_refine_ls_shift/su_mean         0.000

loop_
_atom_site_label
_atom_site_type_symbol
_atom_site_fract_x
_atom_site_fract_y
_atom_site_fract_z
_atom_site_U_iso_or_equiv
_atom_site_adp_type
_atom_site_occupancy
_atom_site_site_symmetry_order
_atom_site_calc_flag
_atom_site_refinement_flags_posn
_atom_site_refinement_flags_adp
_atom_site_refinement_flags_occupancy
_atom_site_disorder_assembly
_atom_site_disorder_group
C1 C 0.69599(15) 0.2276(2) 0.26217(14) 0.0333(8) Uani 1 1 d . . . . .
C2 C 0.76134(15) 0.2603(2) 0.30870(14) 0.0338(8) Uani 1 1 d . . . . .
C3 C 0.81405(15) 0.2457(2) 0.28666(14) 0.0334(8) Uani 1 1 d . . . . .
C4 C 0.78925(15) 0.2002(2) 0.22561(13) 0.0310(7) Uani 1 1 d . . . . .
C5 C 0.72173(15) 0.1887(2) 0.21127(13) 0.0315(7) Uani 1 1 d . . . . .
C6 C 0.64835(16) 0.3049(2) 0.23209(14) 0.0380(8) Uani 1 1 d . . . . .
C7 C 0.67383(18) 0.3916(2) 0.23110(18) 0.0507(10) Uani 1 1 d . . . . .
H7 H 0.720116 0.403667 0.251759 0.061 Uiso 1 1 calc R U . . .
C8 C 0.6322(2) 0.4600(3) 0.2004(2) 0.0674(12) Uani 1 1 d . . . . .
H8 H 0.650229 0.518576 0.200422 0.081 Uiso 1 1 calc R U . . .
C9 C 0.5652(2) 0.4442(3) 0.1697(2) 0.0674(12) Uani 1 1 d . . . . .
H9 H 0.536841 0.491708 0.149045 0.081 Uiso 1 1 calc R U . . .
C10 C 0.5396(2) 0.3588(3) 0.16928(18) 0.0603(11) Uani 1 1 d . . . . .
H10 H 0.493424 0.347223 0.148078 0.072 Uiso 1 1 calc R U . . .
C11 C 0.58099(17) 0.2899(3) 0.19959(16) 0.0479(9) Uani 1 1 d . . . . .
H11 H 0.562916 0.231073 0.198128 0.057 Uiso 1 1 calc R U . . .
C12 C 0.66617(15) 0.1550(2) 0.29390(14) 0.0355(8) Uani 1 1 d . . . . .
C13 C 0.61055(18) 0.1692(3) 0.31434(17) 0.0494(9) Uani 1 1 d . . . . .
H13 H 0.588143 0.225561 0.307783 0.059 Uiso 1 1 calc R U . . .
C14 C 0.5874(2) 0.1012(3) 0.3444(2) 0.0674(12) Uani 1 1 d . . . . .
H14 H 0.548470 0.111220 0.357347 0.081 Uiso 1 1 calc R U . . .
C15 C 0.6194(2) 0.0205(3) 0.35575(18) 0.0618(11) Uani 1 1 d . . . . .
H15 H 0.602883 -0.025794 0.376041 0.074 Uiso 1 1 calc R U . . .
C16 C 0.67608(19) 0.0070(3) 0.33737(17) 0.0523(10) Uani 1 1 d . . . . .
H16 H 0.699434 -0.048633 0.345867 0.063 Uiso 1 1 calc R U . . .
C17 C 0.69931(17) 0.0730(2) 0.30685(15) 0.0431(9) Uani 1 1 d . . . . .
H17 H 0.738518 0.062420 0.294419 0.052 Uiso 1 1 calc R U . . .
C18 C 0.76340(16) 0.2900(2) 0.37092(15) 0.0411(9) Uani 1 1 d . . . . .
C19 C 0.71521(17) 0.3483(3) 0.38172(17) 0.0534(10) Uani 1 1 d . . . . .
H19 H 0.680065 0.371208 0.348011 0.064 Uiso 1 1 calc R U . . .
C20 C 0.7182(2) 0.3729(3) 0.44093(19) 0.0693(13) Uani 1 1 d . . . . .
H20 H 0.685352 0.412979 0.447483 0.083 Uiso 1 1 calc R U . . .
C21 C 0.7683(2) 0.3398(3) 0.49039(19) 0.0741(14) Uani 1 1 d . . . . .
H21 H 0.770089 0.356811 0.530973 0.089 Uiso 1 1 calc R U . . .
C22 C 0.8153(2) 0.2826(3) 0.48081(17) 0.0675(12) Uani 1 1 d . . . . .
H22 H 0.850067 0.259706 0.514878 0.081 Uiso 1 1 calc R U . . .
C23 C 0.8130(2) 0.2576(3) 0.42230(16) 0.0526(10) Uani 1 1 d . . . . .
H23 H 0.846091 0.217198 0.416689 0.063 Uiso 1 1 calc R U . . .
C24 C 0.88556(15) 0.2687(2) 0.31787(13) 0.0326(8) Uani 1 1 d . . . . .
C25 C 0.90248(16) 0.3540(2) 0.34138(14) 0.0407(8) Uani 1 1 d . . . . .
H25 H 0.868116 0.398207 0.335849 0.049 Uiso 1 1 calc R U . . .
C26 C 0.96863(19) 0.3758(3) 0.37275(16) 0.0513(10) Uani 1 1 d . . . . .
H26 H 0.979170 0.434303 0.389421 0.062 Uiso 1 1 calc R U . . .
C27 C 1.01928(18) 0.3136(3) 0.38002(16) 0.0570(11) Uani 1 1 d . . . . .
H27 H 1.064739 0.328632 0.401715 0.068 Uiso 1 1 calc R U . . .
C28 C 1.00354(18) 0.2289(3) 0.35551(17) 0.0550(10) Uani 1 1 d . . . . .
H28 H 1.038321 0.185548 0.359922 0.066 Uiso 1 1 calc R U . . .
C29 C 0.93727(16) 0.2070(2) 0.32457(15) 0.0438(9) Uani 1 1 d . . . . .
H29 H 0.926973 0.148651 0.307602 0.053 Uiso 1 1 calc R U . . .
C30 C 0.83403(15) 0.1721(2) 0.18903(13) 0.0326(8) Uani 1 1 d . . . . .
C31 C 0.87891(17) 0.2315(2) 0.17549(15) 0.0449(9) Uani 1 1 d . . . . .
H31 H 0.880237 0.291898 0.189000 0.054 Uiso 1 1 calc R U . . .
C32 C 0.92188(17) 0.2045(3) 0.14264(16) 0.0513(10) Uani 1 1 d . . . . .
H32 H 0.952123 0.246481 0.133694 0.062 Uiso 1 1 calc R U . . .
C33 C 0.92107(18) 0.1179(3) 0.12300(16) 0.0531(10) Uani 1 1 d . . . . .
H33 H 0.950726 0.099372 0.100614 0.064 Uiso 1 1 calc R U . . .
C34 C 0.87702(19) 0.0579(3) 0.13592(16) 0.0516(10) Uani 1 1 d . . . . .
H34 H 0.876165 -0.002402 0.122246 0.062 Uiso 1 1 calc R U . . .
C35 C 0.83353(16) 0.0844(2) 0.16890(14) 0.0389(8) Uani 1 1 d . . . . .
H35 H 0.803342 0.042161 0.177626 0.047 Uiso 1 1 calc R U . . .
C36 C 0.67432(15) 0.1564(2) 0.15277(14) 0.0335(8) Uani 1 1 d . . . . .
C37 C 0.67104(16) 0.2002(2) 0.09784(15) 0.0419(9) Uani 1 1 d . . . . .
H37 H 0.702233 0.246893 0.097897 0.050 Uiso 1 1 calc R U . . .
C38 C 0.62345(17) 0.1768(3) 0.04364(16) 0.0486(9) Uani 1 1 d . . . . .
H38 H 0.621269 0.208466 0.006983 0.058 Uiso 1 1 calc R U . . .
C39 C 0.57881(17) 0.1074(3) 0.04228(16) 0.0492(10) Uani 1 1 d . . . . .
H39 H 0.546279 0.090801 0.004753 0.059 Uiso 1 1 calc R U . . .
C40 C 0.58186(16) 0.0627(2) 0.09551(16) 0.0450(9) Uani 1 1 d . . . . .
H40 H 0.551806 0.014207 0.094596 0.054 Uiso 1 1 calc R U . . .
C41 C 0.62838(16) 0.0874(2) 0.15072(15) 0.0388(8) Uani 1 1 d . . . . .
H41 H 0.628891 0.057084 0.187459 0.047 Uiso 1 1 calc R U . . .
C42 C 0.80188(15) 0.7349(2) 0.25588(14) 0.0328(8) Uani 1 1 d . . . . .
C43 C 0.77399(15) 0.7107(2) 0.30883(14) 0.0336(8) Uani 1 1 d . . . . .
C44 C 0.70622(15) 0.7242(2) 0.29100(14) 0.0344(8) Uani 1 1 d . . . . .
C45 C 0.68441(15) 0.7596(2) 0.22685(14) 0.0348(8) Uani 1 1 d . . . . .
C46 C 0.73870(15) 0.7662(2) 0.20581(14) 0.0337(8) Uani 1 1 d . . . . .
C47 C 0.83232(15) 0.6486(2) 0.23922(14) 0.0346(8) Uani 1 1 d . . . . .
C48 C 0.79166(17) 0.5872(2) 0.19952(17) 0.0486(9) Uani 1 1 d . . . . .
H48 H 0.744904 0.599805 0.181715 0.058 Uiso 1 1 calc R U . . .
C49 C 0.8177(2) 0.5082(3) 0.18538(19) 0.0604(11) Uani 1 1 d . . . . .
H49 H 0.788997 0.466621 0.158150 0.073 Uiso 1 1 calc R U . . .
C50 C 0.8852(2) 0.4892(3) 0.2106(2) 0.0621(11) Uani 1 1 d . . . . .
H50 H 0.903835 0.436023 0.199367 0.074 Uiso 1 1 calc R U . . .
C51 C 0.92554(19) 0.5475(2) 0.25187(18) 0.0551(10) Uani 1 1 d . . . . .
H51 H 0.972017 0.533669 0.270216 0.066 Uiso 1 1 calc R U . . .
C52 C 0.89954(16) 0.6255(2) 0.26707(15) 0.0407(8) Uani 1 1 d . . . . .
H52 H 0.927782 0.664271 0.296971 0.049 Uiso 1 1 calc R U . . .
C53 C 0.85112(15) 0.8145(2) 0.27178(14) 0.0335(8) Uani 1 1 d . . . . .
C54 C 0.90367(16) 0.8232(2) 0.24639(15) 0.0402(8) Uani 1 1 d . . . . .
H54 H 0.909517 0.779414 0.218138 0.048 Uiso 1 1 calc R U . . .
C55 C 0.94786(18) 0.8952(2) 0.26187(17) 0.0502(10) Uani 1 1 d . . . . .
H55 H 0.983900 0.900350 0.244310 0.060 Uiso 1 1 calc R U . . .
C56 C 0.93985(19) 0.9591(2) 0.30240(18) 0.0532(10) Uani 1 1 d . . . . .
H56 H 0.971786 1.006332 0.314939 0.064 Uiso 1 1 calc R U . . .
C57 C 0.88522(19) 0.9541(2) 0.32474(18) 0.0542(10) Uani 1 1 d . . . . .
H57 H 0.877777 1.000227 0.350739 0.065 Uiso 1 1 calc R U . . .
C58 C 0.84132(17) 0.8828(2) 0.30957(16) 0.0438(9) Uani 1 1 d . . . . .
H58 H 0.803702 0.880108 0.325218 0.053 Uiso 1 1 calc R U . . .
C59 C 0.81670(15) 0.6654(2) 0.36476(14) 0.0360(8) Uani 1 1 d . . . . .
C60 C 0.87586(18) 0.7035(3) 0.40295(16) 0.0518(10) Uani 1 1 d . . . . .
H60 H 0.887818 0.762691 0.394787 0.062 Uiso 1 1 calc R U . . .
C61 C 0.91743(19) 0.6574(3) 0.45231(17) 0.0612(11) Uani 1 1 d . . . . .
H61 H 0.957295 0.684989 0.477838 0.073 Uiso 1 1 calc R U . . .
C62 C 0.90114(19) 0.5711(3) 0.46464(17) 0.0535(10) Uani 1 1 d . . . . .
H62 H 0.929813 0.538771 0.498355 0.064 Uiso 1 1 calc R U . . .
C63 C 0.84304(19) 0.5325(3) 0.42760(17) 0.0514(10) Uani 1 1 d . . . . .
H63 H 0.831536 0.473083 0.435836 0.062 Uiso 1 1 calc R U . . .
C64 C 0.80108(17) 0.5790(2) 0.37847(15) 0.0433(9) Uani 1 1 d . . . . .
H64 H 0.760842 0.551332 0.353665 0.052 Uiso 1 1 calc R U . . .
C65 C 0.66024(15) 0.7059(2) 0.32805(15) 0.0373(8) Uani 1 1 d . . . . .
C66 C 0.67448(17) 0.7404(3) 0.38746(16) 0.0465(9) Uani 1 1 d . . . . .
H66 H 0.713441 0.776864 0.403345 0.056 Uiso 1 1 calc R U . . .
C67 C 0.63337(19) 0.7228(3) 0.42339(18) 0.0586(11) Uani 1 1 d . . . . .
H67 H 0.643269 0.747668 0.463453 0.070 Uiso 1 1 calc R U . . .
C68 C 0.5775(2) 0.6687(3) 0.4006(2) 0.0678(13) Uani 1 1 d . . . . .
H68 H 0.549173 0.655675 0.425374 0.081 Uiso 1 1 calc R U . . .
C69 C 0.56221(19) 0.6332(3) 0.3421(2) 0.0617(11) Uani 1 1 d . . . . .
H69 H 0.523614 0.595874 0.326786 0.074 Uiso 1 1 calc R U . . .
C70 C 0.60339(16) 0.6521(2) 0.30592(17) 0.0479(9) Uani 1 1 d . . . . .
H70 H 0.592692 0.628228 0.265546 0.057 Uiso 1 1 calc R U . . .
C71 C 0.61429(15) 0.7842(2) 0.19317(14) 0.0343(8) Uani 1 1 d . . . . .
C72 C 0.57682(16) 0.8412(2) 0.21793(16) 0.0430(9) Uani 1 1 d . . . . .
H72 H 0.596091 0.863864 0.258312 0.052 Uiso 1 1 calc R U . . .
C73 C 0.51165(17) 0.8658(3) 0.18490(18) 0.0520(10) Uani 1 1 d . . . . .
H73 H 0.486662 0.905239 0.202598 0.062 Uiso 1 1 calc R U . . .
C74 C 0.48289(18) 0.8330(3) 0.12626(18) 0.0578(11) Uani 1 1 d . . . . .
H74 H 0.438215 0.850123 0.103520 0.069 Uiso 1 1 calc R U . . .
C75 C 0.51895(18) 0.7758(3) 0.10092(17) 0.0558(10) Uani 1 1 d . . . . .
H75 H 0.499255 0.752868 0.060661 0.067 Uiso 1 1 calc R U . . .
C76 C 0.58409(17) 0.7515(2) 0.13413(16) 0.0466(9) Uani 1 1 d . . . . .
H76 H 0.608735 0.711709 0.116311 0.056 Uiso 1 1 calc R U . . .
C77 C 0.74269(15) 0.8065(2) 0.14784(14) 0.0351(8) Uani 1 1 d . . . . .
C78 C 0.70988(17) 0.8870(2) 0.12736(16) 0.0448(9) Uani 1 1 d . . . . .
H78 H 0.683987 0.914655 0.150372 0.054 Uiso 1 1 calc R U . . .
C79 C 0.71413(19) 0.9274(3) 0.07432(17) 0.0543(10) Uani 1 1 d . . . . .
H79 H 0.691255 0.982528 0.061421 0.065 Uiso 1 1 calc R U . . .
C80 C 0.75126(18) 0.8889(3) 0.03966(16) 0.0508(10) Uani 1 1 d . . . . .
H80 H 0.753951 0.916749 0.003020 0.061 Uiso 1 1 calc R U . . .
C81 C 0.78417(18) 0.8094(3) 0.05932(16) 0.0508(10) Uani 1 1 d . . . . .
H81 H 0.809807 0.781963 0.035980 0.061 Uiso 1 1 calc R U . . .
C82 C 0.78040(17) 0.7690(3) 0.11272(16) 0.0463(9) Uani 1 1 d . . . . .
H82 H 0.804062 0.714446 0.125737 0.056 Uiso 1 1 calc R U . . .
C83 C 0.5881(8) 0.9738(12) 0.5137(7) 0.082(4) Uani 0.343(2) 1 d D U P A -1
H83A H 0.573543 0.944014 0.473599 0.123 Uiso 0.343(2) 1 calc R U P A -1
H83B H 0.552973 1.015793 0.517013 0.123 Uiso 0.343(2) 1 calc R U P A -1
H83C H 0.595726 0.928755 0.546346 0.123 Uiso 0.343(2) 1 calc R U P A -1
C84 C 0.6538(7) 1.0250(9) 0.5202(6) 0.076(3) Uani 0.343(2) 1 d D U P A -1
H84A H 0.644494 1.070183 0.486901 0.091 Uiso 0.343(2) 1 calc R U P A -1
H84B H 0.665256 1.058264 0.559528 0.091 Uiso 0.343(2) 1 calc R U P A -1
C85 C 0.7109(7) 0.9770(9) 0.5188(6) 0.081(3) Uani 0.343(2) 1 d D U P A -1
H85A H 0.696135 0.935642 0.483357 0.097 Uiso 0.343(2) 1 calc R U P A -1
H85B H 0.723588 0.939093 0.556121 0.097 Uiso 0.343(2) 1 calc R U P A -1
C86 C 0.7841(6) 1.0267(10) 0.5145(6) 0.079(3) Uani 0.343(2) 1 d D U P A -1
H86A H 0.770365 1.066351 0.478054 0.095 Uiso 0.343(2) 1 calc R U P A -1
H86B H 0.798752 1.066880 0.550629 0.095 Uiso 0.343(2) 1 calc R U P A -1
C87 C 0.8559(8) 0.9733(11) 0.5107(7) 0.094(3) Uani 0.343(2) 1 d D U P A -1
H87A H 0.869705 0.931504 0.545950 0.113 Uiso 0.343(2) 1 calc R U P A -1
H87B H 0.843074 0.935961 0.473031 0.113 Uiso 0.343(2) 1 calc R U P A -1
C88 C 0.9112(8) 1.0203(10) 0.5102(6) 0.094(3) Uani 0.343(2) 1 d D U P A -1
H88A H 0.925503 1.054968 0.549004 0.113 Uiso 0.343(2) 1 calc R U P A -1
H88B H 0.896762 1.064501 0.476443 0.113 Uiso 0.343(2) 1 calc R U P A -1
C89 C 0.9705(7) 0.9765(10) 0.5039(5) 0.088(4) Uani 0.343(2) 1 d D U P A -1
H89A H 0.974115 0.916366 0.521917 0.132 Uiso 0.343(2) 1 calc R U P A -1
H89B H 1.010760 1.011522 0.525133 0.132 Uiso 0.343(2) 1 calc R U P A -1
H89C H 0.967145 0.971674 0.460218 0.132 Uiso 0.343(2) 1 calc R U P A -1
C83' C 0.4150(11) 0.965(2) 0.4856(12) 0.073(6) Uani 0.157(2) 1 d D U P A -2
H83D H 0.399080 1.010093 0.509076 0.109 Uiso 0.157(2) 1 calc R U P A -2
H83E H 0.402199 0.904925 0.496188 0.109 Uiso 0.157(2) 1 calc R U P A -2
H83F H 0.394458 0.975346 0.441580 0.109 Uiso 0.157(2) 1 calc R U P A -2
C84' C 0.4874(10) 0.9699(18) 0.5003(13) 0.054(4) Uani 0.157(2) 1 d D U P A -2
H84C H 0.500163 0.948912 0.543444 0.064 Uiso 0.157(2) 1 calc R U P A -2
H84D H 0.495520 0.917234 0.477114 0.064 Uiso 0.157(2) 1 calc R U P A -2
C85' C 0.5418(10) 1.017(2) 0.5024(14) 0.058(4) Uani 0.157(2) 1 d D U P A -2
H85C H 0.541734 1.068787 0.529784 0.070 Uiso 0.157(2) 1 calc R U P A -2
H85D H 0.533728 1.042706 0.460672 0.070 Uiso 0.157(2) 1 calc R U P A -2
C86' C 0.6248(9) 0.977(2) 0.5242(16) 0.070(3) Uani 0.157(2) 1 d D U P A -2
H86C H 0.635155 0.960796 0.568176 0.084 Uiso 0.157(2) 1 calc R U P A -2
H86D H 0.622987 0.919572 0.501848 0.084 Uiso 0.157(2) 1 calc R U P A -2
C87' C 0.6964(12) 1.0321(17) 0.5179(14) 0.073(3) Uani 0.157(2) 1 d D U P A -2
H87C H 0.682736 1.069255 0.480230 0.087 Uiso 0.157(2) 1 calc R U P A -2
H87D H 0.712086 1.073556 0.553213 0.087 Uiso 0.157(2) 1 calc R U P A -2
C88' C 0.7506(12) 0.9803(19) 0.5158(13) 0.071(4) Uani 0.157(2) 1 d D U P A -2
H88C H 0.730046 0.941143 0.479955 0.085 Uiso 0.157(2) 1 calc R U P A -2
H88D H 0.756767 0.940839 0.551937 0.085 Uiso 0.157(2) 1 calc R U P A -2
C89' C 0.8188(13) 0.989(2) 0.5132(14) 0.080(5) Uani 0.157(2) 1 d D U P A -2
H89D H 0.818838 0.987643 0.470289 0.120 Uiso 0.157(2) 1 calc R U P A -2
H89E H 0.846500 0.940260 0.536006 0.120 Uiso 0.157(2) 1 calc R U P A -2
H89F H 0.837464 1.046875 0.531575 0.120 Uiso 0.157(2) 1 calc R U P A -2

loop_
_atom_site_aniso_label
_atom_site_aniso_U_11
_atom_site_aniso_U_22
_atom_site_aniso_U_33
_atom_site_aniso_U_23
_atom_site_aniso_U_13
_atom_site_aniso_U_12
C1 0.0225(16) 0.041(2) 0.0353(18) -0.0063(15) 0.0074(14) -0.0020(14)
C2 0.0315(18) 0.0366(19) 0.0330(18) -0.0059(14) 0.0092(15) -0.0036(15)
C3 0.0300(18) 0.0345(19) 0.0356(18) -0.0012(14) 0.0095(15) -0.0004(15)
C4 0.0276(17) 0.0324(18) 0.0327(18) -0.0028(14) 0.0088(14) -0.0001(14)
C5 0.0283(18) 0.0351(19) 0.0312(17) -0.0036(14) 0.0089(14) 0.0012(14)
C6 0.0341(19) 0.045(2) 0.0393(19) -0.0071(16) 0.0177(16) 0.0047(16)
C7 0.037(2) 0.047(2) 0.074(3) 0.003(2) 0.0247(19) 0.0027(18)
C8 0.059(3) 0.047(3) 0.104(3) 0.014(2) 0.038(3) 0.011(2)
C9 0.055(3) 0.067(3) 0.083(3) 0.015(2) 0.024(2) 0.025(2)
C10 0.041(2) 0.073(3) 0.062(3) -0.004(2) 0.0076(19) 0.014(2)
C11 0.037(2) 0.053(2) 0.053(2) -0.0085(18) 0.0108(18) 0.0038(18)
C12 0.0301(18) 0.044(2) 0.0310(18) -0.0072(15) 0.0071(14) -0.0077(16)
C13 0.045(2) 0.046(2) 0.066(2) -0.0027(19) 0.0301(19) -0.0053(18)
C14 0.063(3) 0.062(3) 0.094(3) 0.002(2) 0.051(2) -0.005(2)
C15 0.066(3) 0.059(3) 0.068(3) 0.001(2) 0.032(2) -0.015(2)
C16 0.050(2) 0.051(2) 0.058(2) 0.0024(19) 0.019(2) -0.0037(19)
C17 0.0347(19) 0.053(2) 0.043(2) -0.0004(18) 0.0132(16) -0.0026(17)
C18 0.0343(19) 0.051(2) 0.041(2) -0.0104(17) 0.0155(17) -0.0171(17)
C19 0.034(2) 0.075(3) 0.054(2) -0.025(2) 0.0186(18) -0.0110(19)
C20 0.049(2) 0.108(4) 0.058(3) -0.043(3) 0.027(2) -0.024(2)
C21 0.070(3) 0.113(4) 0.049(3) -0.035(3) 0.033(3) -0.045(3)
C22 0.076(3) 0.091(3) 0.037(2) -0.003(2) 0.018(2) -0.018(3)
C23 0.060(3) 0.062(3) 0.038(2) -0.0034(18) 0.0188(19) -0.008(2)
C24 0.0276(17) 0.039(2) 0.0306(17) -0.0023(15) 0.0078(14) -0.0031(15)
C25 0.0338(19) 0.047(2) 0.041(2) -0.0063(17) 0.0108(16) -0.0043(16)
C26 0.045(2) 0.060(3) 0.048(2) -0.0145(19) 0.0131(18) -0.015(2)
C27 0.031(2) 0.092(3) 0.046(2) -0.004(2) 0.0081(17) -0.015(2)
C28 0.035(2) 0.075(3) 0.053(2) 0.009(2) 0.0111(18) 0.004(2)
C29 0.034(2) 0.048(2) 0.048(2) -0.0002(17) 0.0104(17) -0.0029(17)
C30 0.0245(17) 0.043(2) 0.0276(17) -0.0024(15) 0.0037(13) 0.0021(15)
C31 0.040(2) 0.049(2) 0.049(2) -0.0061(18) 0.0189(17) -0.0062(17)
C32 0.035(2) 0.072(3) 0.051(2) 0.002(2) 0.0192(18) -0.0028(19)
C33 0.038(2) 0.078(3) 0.047(2) -0.007(2) 0.0170(18) 0.011(2)
C34 0.050(2) 0.058(3) 0.045(2) -0.0114(19) 0.0121(19) 0.017(2)
C35 0.0349(19) 0.040(2) 0.0402(19) -0.0064(16) 0.0095(16) 0.0011(16)
C36 0.0239(17) 0.039(2) 0.0370(19) -0.0056(15) 0.0085(14) 0.0049(15)
C37 0.0309(19) 0.053(2) 0.041(2) 0.0012(17) 0.0092(16) -0.0015(16)
C38 0.040(2) 0.069(3) 0.034(2) 0.0028(18) 0.0056(17) 0.000(2)
C39 0.033(2) 0.074(3) 0.035(2) -0.0088(19) 0.0016(16) 0.0010(19)
C40 0.0313(19) 0.052(2) 0.049(2) -0.0141(19) 0.0089(17) -0.0059(17)
C41 0.0328(18) 0.043(2) 0.041(2) -0.0045(16) 0.0118(16) -0.0023(16)
C42 0.0235(16) 0.0357(19) 0.0389(18) 0.0011(15) 0.0092(14) 0.0020(14)
C43 0.0281(18) 0.0384(19) 0.0342(18) 0.0014(15) 0.0093(14) -0.0018(14)
C44 0.0252(17) 0.0377(19) 0.0400(19) 0.0012(15) 0.0093(15) -0.0024(14)
C45 0.0279(18) 0.039(2) 0.0359(19) -0.0012(15) 0.0070(15) 0.0008(15)
C46 0.0244(17) 0.041(2) 0.0351(18) -0.0015(15) 0.0075(14) 0.0004(14)
C47 0.0286(18) 0.0335(19) 0.0429(19) 0.0005(15) 0.0124(15) -0.0032(15)
C48 0.033(2) 0.045(2) 0.065(2) -0.0053(19) 0.0100(18) -0.0023(17)
C49 0.051(3) 0.044(2) 0.082(3) -0.017(2) 0.013(2) -0.011(2)
C50 0.060(3) 0.037(2) 0.087(3) -0.010(2) 0.019(2) 0.008(2)
C51 0.043(2) 0.041(2) 0.075(3) -0.001(2) 0.008(2) 0.0123(19)
C52 0.0333(19) 0.036(2) 0.050(2) -0.0013(16) 0.0072(16) 0.0027(16)
C53 0.0266(17) 0.0304(18) 0.0425(19) 0.0054(15) 0.0088(15) 0.0031(14)
C54 0.0375(19) 0.035(2) 0.052(2) 0.0011(16) 0.0190(17) -0.0028(16)
C55 0.047(2) 0.041(2) 0.069(3) 0.0026(19) 0.028(2) -0.0083(18)
C56 0.048(2) 0.035(2) 0.076(3) -0.008(2) 0.019(2) -0.0109(18)
C57 0.060(3) 0.036(2) 0.071(3) -0.0094(19) 0.026(2) 0.0015(19)
C58 0.042(2) 0.038(2) 0.057(2) -0.0050(18) 0.0234(17) 0.0002(17)
C59 0.0281(18) 0.045(2) 0.0359(19) 0.0014(16) 0.0105(15) 0.0009(15)
C60 0.044(2) 0.057(3) 0.048(2) 0.0097(19) 0.0040(18) -0.0111(19)
C61 0.043(2) 0.084(3) 0.045(2) 0.008(2) -0.0036(18) -0.012(2)
C62 0.048(2) 0.064(3) 0.047(2) 0.014(2) 0.0105(19) 0.009(2)
C63 0.054(2) 0.046(2) 0.056(2) 0.0092(19) 0.018(2) 0.0062(19)
C64 0.036(2) 0.043(2) 0.048(2) 0.0032(17) 0.0083(17) 0.0027(17)
C65 0.0256(18) 0.045(2) 0.042(2) 0.0072(16) 0.0119(15) 0.0037(15)
C66 0.0323(19) 0.061(2) 0.047(2) 0.0067(18) 0.0136(17) 0.0007(17)
C67 0.046(2) 0.088(3) 0.046(2) 0.012(2) 0.0205(19) 0.011(2)
C68 0.045(2) 0.099(4) 0.068(3) 0.031(3) 0.030(2) 0.007(2)
C69 0.039(2) 0.067(3) 0.083(3) 0.014(2) 0.024(2) -0.008(2)
C70 0.0310(19) 0.055(2) 0.058(2) 0.0035(19) 0.0148(17) -0.0044(17)
C71 0.0256(17) 0.043(2) 0.0358(19) 0.0067(15) 0.0105(15) 0.0006(15)
C72 0.0311(19) 0.056(2) 0.043(2) 0.0030(17) 0.0125(16) 0.0022(17)
C73 0.037(2) 0.064(3) 0.061(3) 0.020(2) 0.0229(19) 0.0131(19)
C74 0.0273(19) 0.086(3) 0.055(3) 0.022(2) 0.0048(19) 0.007(2)
C75 0.036(2) 0.078(3) 0.048(2) 0.006(2) 0.0045(18) -0.003(2)
C76 0.034(2) 0.056(2) 0.047(2) 0.0027(18) 0.0081(17) -0.0013(17)
C77 0.0259(17) 0.043(2) 0.0362(19) 0.0004(15) 0.0093(15) -0.0017(15)
C78 0.049(2) 0.040(2) 0.050(2) 0.0052(18) 0.0224(18) 0.0035(18)
C79 0.058(3) 0.048(2) 0.059(2) 0.014(2) 0.021(2) 0.0042(19)
C80 0.045(2) 0.064(3) 0.043(2) 0.0072(19) 0.0133(18) -0.010(2)
C81 0.043(2) 0.071(3) 0.041(2) -0.001(2) 0.0173(17) 0.004(2)
C82 0.040(2) 0.057(2) 0.046(2) 0.0048(18) 0.0179(17) 0.0117(18)
C83 0.127(7) 0.090(8) 0.028(6) 0.000(6) 0.020(7) -0.005(7)
C84 0.100(5) 0.086(5) 0.036(4) 0.001(4) 0.011(5) -0.002(5)
C85 0.106(5) 0.084(5) 0.039(4) 0.002(4) 0.002(4) -0.002(4)
C86 0.107(5) 0.083(5) 0.038(4) 0.008(4) 0.008(4) 0.002(4)
C87 0.116(5) 0.101(6) 0.057(5) 0.016(5) 0.011(5) 0.016(5)
C88 0.117(6) 0.098(6) 0.054(5) 0.020(5) 0.007(5) 0.012(5)
C89 0.129(8) 0.095(9) 0.026(6) 0.019(6) 0.002(7) 0.014(7)
C83' 0.104(9) 0.091(14) 0.024(10) 0.012(11) 0.021(11) 0.004(12)
C84' 0.087(7) 0.062(8) 0.013(6) -0.001(6) 0.016(7) 0.009(7)
C85' 0.085(6) 0.071(7) 0.021(6) -0.004(6) 0.020(6) 0.006(6)
C86' 0.091(5) 0.079(6) 0.037(5) -0.001(5) 0.013(5) 0.001(5)
C87' 0.094(5) 0.078(5) 0.039(4) 0.003(5) 0.010(5) 0.001(5)
C88' 0.092(6) 0.081(6) 0.036(5) 0.006(5) 0.012(5) -0.001(5)
C89' 0.096(8) 0.100(9) 0.041(8) 0.016(8) 0.016(8) 0.017(8)

_geom_special_details            
; 
 All esds (except the esd in the dihedral angle between two l.s. planes) 
 are estimated using the full covariance matrix.  The cell esds are taken 
 into account individually in the estimation of esds in distances, angles 
 and torsion angles; correlations between esds in cell parameters are only 
 used when they are defined by crystal symmetry.  An approximate (isotropic) 
 treatment of cell esds is used for estimating esds involving l.s. planes. 
;

loop_
_geom_bond_atom_site_label_1
_geom_bond_atom_site_label_2
_geom_bond_distance
_geom_bond_site_symmetry_2
_geom_bond_publ_flag
C1 C2 1.528(4) . ?
C1 C5 1.529(4) . ?
C1 C12 1.531(4) . ?
C1 C6 1.539(4) . ?
C2 C3 1.349(4) . ?
C2 C18 1.476(4) . ?
C3 C24 1.479(4) . ?
C3 C4 1.495(4) . ?
C4 C5 1.348(4) . ?
C4 C30 1.482(4) . ?
C5 C36 1.481(4) . ?
C6 C11 1.388(4) . ?
C6 C7 1.400(5) . ?
C7 C8 1.382(5) . ?
C7 H7 0.9500 . ?
C8 C9 1.375(6) . ?
C8 H8 0.9500 . ?
C9 C10 1.379(6) . ?
C9 H9 0.9500 . ?
C10 C11 1.383(5) . ?
C10 H10 0.9500 . ?
C11 H11 0.9500 . ?
C12 C13 1.382(5) . ?
C12 C17 1.391(5) . ?
C13 C14 1.387(5) . ?
C13 H13 0.9500 . ?
C14 C15 1.362(6) . ?
C14 H14 0.9500 . ?
C15 C16 1.374(5) . ?
C15 H15 0.9500 . ?
C16 C17 1.373(5) . ?
C16 H16 0.9500 . ?
C17 H17 0.9500 . ?
C18 C23 1.393(5) . ?
C18 C19 1.400(5) . ?
C19 C20 1.383(5) . ?
C19 H19 0.9500 . ?
C20 C21 1.376(6) . ?
C20 H20 0.9500 . ?
C21 C22 1.361(6) . ?
C21 H21 0.9500 . ?
C22 C23 1.373(5) . ?
C22 H22 0.9500 . ?
C23 H23 0.9500 . ?
C24 C25 1.384(4) . ?
C24 C29 1.386(4) . ?
C25 C26 1.381(5) . ?
C25 H25 0.9500 . ?
C26 C27 1.373(5) . ?
C26 H26 0.9500 . ?
C27 C28 1.380(5) . ?
C27 H27 0.9500 . ?
C28 C29 1.381(5) . ?
C28 H28 0.9500 . ?
C29 H29 0.9500 . ?
C30 C35 1.384(4) . ?
C30 C31 1.384(4) . ?
C31 C32 1.384(5) . ?
C31 H31 0.9500 . ?
C32 C33 1.365(5) . ?
C32 H32 0.9500 . ?
C33 C34 1.371(5) . ?
C33 H33 0.9500 . ?
C34 C35 1.393(5) . ?
C34 H34 0.9500 . ?
C35 H35 0.9500 . ?
C36 C41 1.392(4) . ?
C36 C37 1.397(4) . ?
C37 C38 1.375(4) . ?
C37 H37 0.9500 . ?
C38 C39 1.382(5) . ?
C38 H38 0.9500 . ?
C39 C40 1.370(5) . ?
C39 H39 0.9500 . ?
C40 C41 1.387(4) . ?
C40 H40 0.9500 . ?
C41 H41 0.9500 . ?
C42 C46 1.529(4) . ?
C42 C43 1.530(4) . ?
C42 C47 1.530(4) . ?
C42 C53 1.536(4) . ?
C43 C44 1.354(4) . ?
C43 C59 1.480(4) . ?
C44 C65 1.476(4) . ?
C44 C45 1.493(4) . ?
C45 C46 1.352(4) . ?
C45 C71 1.471(4) . ?
C46 C77 1.477(4) . ?
C47 C48 1.382(4) . ?
C47 C52 1.389(4) . ?
C48 C49 1.374(5) . ?
C48 H48 0.9500 . ?
C49 C50 1.372(5) . ?
C49 H49 0.9500 . ?
C50 C51 1.366(5) . ?
C50 H50 0.9500 . ?
C51 C52 1.370(5) . ?
C51 H51 0.9500 . ?
C52 H52 0.9500 . ?
C53 C54 1.384(4) . ?
C53 C58 1.387(4) . ?
C54 C55 1.386(5) . ?
C54 H54 0.9500 . ?
C55 C56 1.372(5) . ?
C55 H55 0.9500 . ?
C56 C57 1.375(5) . ?
C56 H56 0.9500 . ?
C57 C58 1.375(5) . ?
C57 H57 0.9500 . ?
C58 H58 0.9500 . ?
C59 C64 1.387(5) . ?
C59 C60 1.394(4) . ?
C60 C61 1.379(5) . ?
C60 H60 0.9500 . ?
C61 C62 1.380(5) . ?
C61 H61 0.9500 . ?
C62 C63 1.373(5) . ?
C62 H62 0.9500 . ?
C63 C64 1.382(5) . ?
C63 H63 0.9500 . ?
C64 H64 0.9500 . ?
C65 C70 1.388(5) . ?
C65 C66 1.397(5) . ?
C66 C67 1.372(5) . ?
C66 H66 0.9500 . ?
C67 C68 1.378(6) . ?
C67 H67 0.9500 . ?
C68 C69 1.382(6) . ?
C68 H68 0.9500 . ?
C69 C70 1.382(5) . ?
C69 H69 0.9500 . ?
C70 H70 0.9500 . ?
C71 C72 1.380(4) . ?
C71 C76 1.392(5) . ?
C72 C73 1.384(5) . ?
C72 H72 0.9500 . ?
C73 C74 1.381(5) . ?
C73 H73 0.9500 . ?
C74 C75 1.371(5) . ?
C74 H74 0.9500 . ?
C75 C76 1.383(5) . ?
C75 H75 0.9500 . ?
C76 H76 0.9500 . ?
C77 C78 1.389(4) . ?
C77 C82 1.393(4) . ?
C78 C79 1.379(5) . ?
C78 H78 0.9500 . ?
C79 C80 1.383(5) . ?
C79 H79 0.9500 . ?
C80 C81 1.373(5) . ?
C80 H80 0.9500 . ?
C81 C82 1.382(5) . ?
C81 H81 0.9500 . ?
C82 H82 0.9500 . ?
C83 C84 1.527(17) . ?
C83 H83A 0.9800 . ?
C83 H83B 0.9800 . ?
C83 H83C 0.9800 . ?
C84 C85 1.390(15) . ?
C84 H84A 0.9900 . ?
C84 H84B 0.9900 . ?
C85 C86 1.717(15) . ?
C85 H85A 0.9900 . ?
C85 H85B 0.9900 . ?
C86 C87 1.713(15) . ?
C86 H86A 0.9900 . ?
C86 H86B 0.9900 . ?
C87 C88 1.346(16) . ?
C87 H87A 0.9900 . ?
C87 H87B 0.9900 . ?
C88 C89 1.436(16) . ?
C88 H88A 0.9900 . ?
C88 H88B 0.9900 . ?
C89 H89A 0.9800 . ?
C89 H89B 0.9800 . ?
C89 H89C 0.9800 . ?
C83' C84' 1.44(2) . ?
C83' H83D 0.9800 . ?
C83' H83E 0.9800 . ?
C83' H83F 0.9800 . ?
C84' C85' 1.319(17) . ?
C84' H84C 0.9900 . ?
C84' H84D 0.9900 . ?
C85' C86' 1.749(18) . ?
C85' H85C 0.9900 . ?
C85' H85D 0.9900 . ?
C86' C87' 1.739(19) . ?
C86' H86C 0.9900 . ?
C86' H86D 0.9900 . ?
C87' C88' 1.375(19) . ?
C87' H87C 0.9900 . ?
C87' H87D 0.9900 . ?
C88' C89' 1.44(2) . ?
C88' H88C 0.9900 . ?
C88' H88D 0.9900 . ?
C89' H89D 0.9800 . ?
C89' H89E 0.9800 . ?
C89' H89F 0.9800 . ?

loop_
_geom_angle_atom_site_label_1
_geom_angle_atom_site_label_2
_geom_angle_atom_site_label_3
_geom_angle
_geom_angle_site_symmetry_1
_geom_angle_site_symmetry_3
_geom_angle_publ_flag
C2 C1 C5 102.2(2) . . ?
C2 C1 C12 107.2(2) . . ?
C5 C1 C12 111.9(3) . . ?
C2 C1 C6 112.8(3) . . ?
C5 C1 C6 105.5(2) . . ?
C12 C1 C6 116.4(3) . . ?
C3 C2 C18 127.8(3) . . ?
C3 C2 C1 109.7(3) . . ?
C18 C2 C1 121.9(3) . . ?
C2 C3 C24 126.0(3) . . ?
C2 C3 C4 109.3(3) . . ?
C24 C3 C4 124.7(3) . . ?
C5 C4 C30 127.3(3) . . ?
C5 C4 C3 109.0(3) . . ?
C30 C4 C3 123.7(3) . . ?
C4 C5 C36 128.3(3) . . ?
C4 C5 C1 109.8(3) . . ?
C36 C5 C1 121.3(2) . . ?
C11 C6 C7 117.6(3) . . ?
C11 C6 C1 121.7(3) . . ?
C7 C6 C1 120.3(3) . . ?
C8 C7 C6 120.6(3) . . ?
C8 C7 H7 119.7 . . ?
C6 C7 H7 119.7 . . ?
C9 C8 C7 120.9(4) . . ?
C9 C8 H8 119.6 . . ?
C7 C8 H8 119.6 . . ?
C8 C9 C10 119.2(4) . . ?
C8 C9 H9 120.4 . . ?
C10 C9 H9 120.4 . . ?
C9 C10 C11 120.3(4) . . ?
C9 C10 H10 119.9 . . ?
C11 C10 H10 119.9 . . ?
C10 C11 C6 121.3(4) . . ?
C10 C11 H11 119.3 . . ?
C6 C11 H11 119.3 . . ?
C13 C12 C17 118.1(3) . . ?
C13 C12 C1 123.1(3) . . ?
C17 C12 C1 118.6(3) . . ?
C12 C13 C14 120.1(4) . . ?
C12 C13 H13 120.0 . . ?
C14 C13 H13 120.0 . . ?
C15 C14 C13 121.3(4) . . ?
C15 C14 H14 119.4 . . ?
C13 C14 H14 119.4 . . ?
C14 C15 C16 118.9(4) . . ?
C14 C15 H15 120.5 . . ?
C16 C15 H15 120.5 . . ?
C17 C16 C15 120.7(4) . . ?
C17 C16 H16 119.6 . . ?
C15 C16 H16 119.6 . . ?
C16 C17 C12 120.8(3) . . ?
C16 C17 H17 119.6 . . ?
C12 C17 H17 119.6 . . ?
C23 C18 C19 116.9(3) . . ?
C23 C18 C2 120.5(3) . . ?
C19 C18 C2 122.6(3) . . ?
C20 C19 C18 120.7(4) . . ?
C20 C19 H19 119.6 . . ?
C18 C19 H19 119.6 . . ?
C21 C20 C19 120.5(4) . . ?
C21 C20 H20 119.7 . . ?
C19 C20 H20 119.7 . . ?
C22 C21 C20 119.6(4) . . ?
C22 C21 H21 120.2 . . ?
C20 C21 H21 120.2 . . ?
C21 C22 C23 120.5(4) . . ?
C21 C22 H22 119.8 . . ?
C23 C22 H22 119.8 . . ?
C22 C23 C18 121.8(4) . . ?
C22 C23 H23 119.1 . . ?
C18 C23 H23 119.1 . . ?
C25 C24 C29 118.1(3) . . ?
C25 C24 C3 120.1(3) . . ?
C29 C24 C3 121.9(3) . . ?
C26 C25 C24 120.9(3) . . ?
C26 C25 H25 119.5 . . ?
C24 C25 H25 119.5 . . ?
C27 C26 C25 120.4(4) . . ?
C27 C26 H26 119.8 . . ?
C25 C26 H26 119.8 . . ?
C26 C27 C28 119.4(3) . . ?
C26 C27 H27 120.3 . . ?
C28 C27 H27 120.3 . . ?
C27 C28 C29 120.1(4) . . ?
C27 C28 H28 120.0 . . ?
C29 C28 H28 120.0 . . ?
C28 C29 C24 121.1(3) . . ?
C28 C29 H29 119.5 . . ?
C24 C29 H29 119.5 . . ?
C35 C30 C31 118.0(3) . . ?
C35 C30 C4 120.7(3) . . ?
C31 C30 C4 121.3(3) . . ?
C30 C31 C32 121.2(3) . . ?
C30 C31 H31 119.4 . . ?
C32 C31 H31 119.4 . . ?
C33 C32 C31 120.4(4) . . ?
C33 C32 H32 119.8 . . ?
C31 C32 H32 119.8 . . ?
C32 C33 C34 119.4(3) . . ?
C32 C33 H33 120.3 . . ?
C34 C33 H33 120.3 . . ?
C33 C34 C35 120.7(4) . . ?
C33 C34 H34 119.7 . . ?
C35 C34 H34 119.7 . . ?
C30 C35 C34 120.4(3) . . ?
C30 C35 H35 119.8 . . ?
C34 C35 H35 119.8 . . ?
C41 C36 C37 117.8(3) . . ?
C41 C36 C5 122.2(3) . . ?
C37 C36 C5 119.9(3) . . ?
C38 C37 C36 121.2(3) . . ?
C38 C37 H37 119.4 . . ?
C36 C37 H37 119.4 . . ?
C37 C38 C39 120.3(3) . . ?
C37 C38 H38 119.9 . . ?
C39 C38 H38 119.9 . . ?
C40 C39 C38 119.4(3) . . ?
C40 C39 H39 120.3 . . ?
C38 C39 H39 120.3 . . ?
C39 C40 C41 120.7(3) . . ?
C39 C40 H40 119.7 . . ?
C41 C40 H40 119.7 . . ?
C40 C41 C36 120.6(3) . . ?
C40 C41 H41 119.7 . . ?
C36 C41 H41 119.7 . . ?
C46 C42 C43 102.8(2) . . ?
C46 C42 C47 113.3(3) . . ?
C43 C42 C47 106.2(2) . . ?
C46 C42 C53 107.4(2) . . ?
C43 C42 C53 112.1(3) . . ?
C47 C42 C53 114.5(2) . . ?
C44 C43 C59 128.6(3) . . ?
C44 C43 C42 109.3(3) . . ?
C59 C43 C42 121.3(3) . . ?
C43 C44 C65 126.1(3) . . ?
C43 C44 C45 109.2(3) . . ?
C65 C44 C45 124.7(3) . . ?
C46 C45 C71 126.3(3) . . ?
C46 C45 C44 109.5(3) . . ?
C71 C45 C44 124.2(3) . . ?
C45 C46 C77 128.5(3) . . ?
C45 C46 C42 109.2(3) . . ?
C77 C46 C42 121.9(3) . . ?
C48 C47 C52 117.8(3) . . ?
C48 C47 C42 120.3(3) . . ?
C52 C47 C42 121.7(3) . . ?
C49 C48 C47 121.1(3) . . ?
C49 C48 H48 119.4 . . ?
C47 C48 H48 119.4 . . ?
C50 C49 C48 120.0(4) . . ?
C50 C49 H49 120.0 . . ?
C48 C49 H49 120.0 . . ?
C51 C50 C49 119.6(4) . . ?
C51 C50 H50 120.2 . . ?
C49 C50 H50 120.2 . . ?
C50 C51 C52 120.6(3) . . ?
C50 C51 H51 119.7 . . ?
C52 C51 H51 119.7 . . ?
C51 C52 C47 120.7(3) . . ?
C51 C52 H52 119.6 . . ?
C47 C52 H52 119.6 . . ?
C54 C53 C58 118.2(3) . . ?
C54 C53 C42 121.5(3) . . ?
C58 C53 C42 120.2(3) . . ?
C53 C54 C55 120.5(3) . . ?
C53 C54 H54 119.8 . . ?
C55 C54 H54 119.8 . . ?
C56 C55 C54 120.4(3) . . ?
C56 C55 H55 119.8 . . ?
C54 C55 H55 119.8 . . ?
C55 C56 C57 119.5(3) . . ?
C55 C56 H56 120.3 . . ?
C57 C56 H56 120.3 . . ?
C56 C57 C58 120.2(3) . . ?
C56 C57 H57 119.9 . . ?
C58 C57 H57 119.9 . . ?
C57 C58 C53 121.0(3) . . ?
C57 C58 H58 119.5 . . ?
C53 C58 H58 119.5 . . ?
C64 C59 C60 117.3(3) . . ?
C64 C59 C43 120.0(3) . . ?
C60 C59 C43 122.6(3) . . ?
C61 C60 C59 121.6(4) . . ?
C61 C60 H60 119.2 . . ?
C59 C60 H60 119.2 . . ?
C60 C61 C62 120.0(3) . . ?
C60 C61 H61 120.0 . . ?
C62 C61 H61 120.0 . . ?
C63 C62 C61 119.2(3) . . ?
C63 C62 H62 120.4 . . ?
C61 C62 H62 120.4 . . ?
C62 C63 C64 120.7(4) . . ?
C62 C63 H63 119.6 . . ?
C64 C63 H63 119.6 . . ?
C63 C64 C59 121.1(3) . . ?
C63 C64 H64 119.4 . . ?
C59 C64 H64 119.4 . . ?
C70 C65 C66 118.4(3) . . ?
C70 C65 C44 121.4(3) . . ?
C66 C65 C44 120.2(3) . . ?
C67 C66 C65 121.4(3) . . ?
C67 C66 H66 119.3 . . ?
C65 C66 H66 119.3 . . ?
C66 C67 C68 119.1(4) . . ?
C66 C67 H67 120.4 . . ?
C68 C67 H67 120.4 . . ?
C67 C68 C69 120.9(4) . . ?
C67 C68 H68 119.6 . . ?
C69 C68 H68 119.6 . . ?
C70 C69 C68 119.6(4) . . ?
C70 C69 H69 120.2 . . ?
C68 C69 H69 120.2 . . ?
C69 C70 C65 120.6(4) . . ?
C69 C70 H70 119.7 . . ?
C65 C70 H70 119.7 . . ?
C72 C71 C76 117.8(3) . . ?
C72 C71 C45 121.8(3) . . ?
C76 C71 C45 120.3(3) . . ?
C71 C72 C73 121.1(3) . . ?
C71 C72 H72 119.5 . . ?
C73 C72 H72 119.5 . . ?
C74 C73 C72 120.1(4) . . ?
C74 C73 H73 120.0 . . ?
C72 C73 H73 120.0 . . ?
C75 C74 C73 119.8(3) . . ?
C75 C74 H74 120.1 . . ?
C73 C74 H74 120.1 . . ?
C74 C75 C76 119.8(4) . . ?
C74 C75 H75 120.1 . . ?
C76 C75 H75 120.1 . . ?
C75 C76 C71 121.3(4) . . ?
C75 C76 H76 119.3 . . ?
C71 C76 H76 119.3 . . ?
C78 C77 C82 117.1(3) . . ?
C78 C77 C46 119.9(3) . . ?
C82 C77 C46 122.9(3) . . ?
C79 C78 C77 121.3(3) . . ?
C79 C78 H78 119.3 . . ?
C77 C78 H78 119.3 . . ?
C78 C79 C80 120.9(4) . . ?
C78 C79 H79 119.6 . . ?
C80 C79 H79 119.6 . . ?
C81 C80 C79 118.6(3) . . ?
C81 C80 H80 120.7 . . ?
C79 C80 H80 120.7 . . ?
C80 C81 C82 120.7(4) . . ?
C80 C81 H81 119.6 . . ?
C82 C81 H81 119.6 . . ?
C81 C82 C77 121.4(3) . . ?
C81 C82 H82 119.3 . . ?
C77 C82 H82 119.3 . . ?
C84 C83 H83A 109.5 . . ?
C84 C83 H83B 109.5 . . ?
H83A C83 H83B 109.5 . . ?
C84 C83 H83C 109.5 . . ?
H83A C83 H83C 109.5 . . ?
H83B C83 H83C 109.5 . . ?
C85 C84 C83 118.6(13) . . ?
C85 C84 H84A 107.7 . . ?
C83 C84 H84A 107.7 . . ?
C85 C84 H84B 107.7 . . ?
C83 C84 H84B 107.7 . . ?
H84A C84 H84B 107.1 . . ?
C84 C85 C86 123.4(12) . . ?
C84 C85 H85A 106.5 . . ?
C86 C85 H85A 106.5 . . ?
C84 C85 H85B 106.5 . . ?
C86 C85 H85B 106.5 . . ?
H85A C85 H85B 106.5 . . ?
C87 C86 C85 126.7(12) . . ?
C87 C86 H86A 105.6 . . ?
C85 C86 H86A 105.6 . . ?
C87 C86 H86B 105.6 . . ?
C85 C86 H86B 105.6 . . ?
H86A C86 H86B 106.1 . . ?
C88 C87 C86 120.8(13) . . ?
C88 C87 H87A 107.1 . . ?
C86 C87 H87A 107.1 . . ?
C88 C87 H87B 107.1 . . ?
C86 C87 H87B 107.1 . . ?
H87A C87 H87B 106.8 . . ?
C87 C88 C89 121.3(14) . . ?
C87 C88 H88A 107.0 . . ?
C89 C88 H88A 107.0 . . ?
C87 C88 H88B 107.0 . . ?
C89 C88 H88B 107.0 . . ?
H88A C88 H88B 106.8 . . ?
C88 C89 H89A 109.5 . . ?
C88 C89 H89B 109.5 . . ?
H89A C89 H89B 109.5 . . ?
C88 C89 H89C 109.5 . . ?
H89A C89 H89C 109.5 . . ?
H89B C89 H89C 109.5 . . ?
C84' C83' H83D 109.5 . . ?
C84' C83' H83E 109.5 . . ?
H83D C83' H83E 109.5 . . ?
C84' C83' H83F 109.5 . . ?
H83D C83' H83F 109.5 . . ?
H83E C83' H83F 109.5 . . ?
C85' C84' C83' 149(2) . . ?
C85' C84' H84C 99.4 . . ?
C83' C84' H84C 99.4 . . ?
C85' C84' H84D 99.4 . . ?
C83' C84' H84D 99.4 . . ?
H84C C84' H84D 104.0 . . ?
C84' C85' C86' 126(2) . . ?
C84' C85' H85C 105.9 . . ?
C86' C85' H85C 105.9 . . ?
C84' C85' H85D 105.9 . . ?
C86' C85' H85D 105.9 . . ?
H85C C85' H85D 106.3 . . ?
C87' C86' C85' 127(2) . . ?
C87' C86' H86C 105.5 . . ?
C85' C86' H86C 105.5 . . ?
C87' C86' H86D 105.5 . . ?
C85' C86' H86D 105.5 . . ?
H86C C86' H86D 106.1 . . ?
C88' C87' C86' 117.5(19) . . ?
C88' C87' H87C 107.9 . . ?
C86' C87' H87C 107.9 . . ?
C88' C87' H87D 107.9 . . ?
C86' C87' H87D 107.9 . . ?
H87C C87' H87D 107.2 . . ?
C87' C88' C89' 140(3) . . ?
C87' C88' H88C 102.0 . . ?
C89' C88' H88C 102.0 . . ?
C87' C88' H88D 102.0 . . ?
C89' C88' H88D 102.0 . . ?
H88C C88' H88D 104.7 . . ?
C88' C89' H89D 109.5 . . ?
C88' C89' H89E 109.5 . . ?
H89D C89' H89E 109.5 . . ?
C88' C89' H89F 109.5 . . ?
H89D C89' H89F 109.5 . . ?
H89E C89' H89F 109.5 . . ?

loop_
_geom_torsion_atom_site_label_1
_geom_torsion_atom_site_label_2
_geom_torsion_atom_site_label_3
_geom_torsion_atom_site_label_4
_geom_torsion
_geom_torsion_site_symmetry_1
_geom_torsion_site_symmetry_2
_geom_torsion_site_symmetry_3
_geom_torsion_site_symmetry_4
_geom_torsion_publ_flag
C5 C1 C2 C3 2.1(3) . . . . ?
C12 C1 C2 C3 119.9(3) . . . . ?
C6 C1 C2 C3 -110.7(3) . . . . ?
C5 C1 C2 C18 -169.8(3) . . . . ?
C12 C1 C2 C18 -52.0(4) . . . . ?
C6 C1 C2 C18 77.4(4) . . . . ?
C18 C2 C3 C24 -9.2(6) . . . . ?
C1 C2 C3 C24 179.5(3) . . . . ?
C18 C2 C3 C4 169.5(3) . . . . ?
C1 C2 C3 C4 -1.8(4) . . . . ?
C2 C3 C4 C5 0.6(4) . . . . ?
C24 C3 C4 C5 179.4(3) . . . . ?
C2 C3 C4 C30 -178.4(3) . . . . ?
C24 C3 C4 C30 0.4(5) . . . . ?
C30 C4 C5 C36 -8.7(5) . . . . ?
C3 C4 C5 C36 172.4(3) . . . . ?
C30 C4 C5 C1 179.7(3) . . . . ?
C3 C4 C5 C1 0.8(4) . . . . ?
C2 C1 C5 C4 -1.8(3) . . . . ?
C12 C1 C5 C4 -116.2(3) . . . . ?
C6 C1 C5 C4 116.3(3) . . . . ?
C2 C1 C5 C36 -174.0(3) . . . . ?
C12 C1 C5 C36 71.6(4) . . . . ?
C6 C1 C5 C36 -55.9(4) . . . . ?
C2 C1 C6 C11 -165.2(3) . . . . ?
C5 C1 C6 C11 84.1(4) . . . . ?
C12 C1 C6 C11 -40.7(4) . . . . ?
C2 C1 C6 C7 21.8(4) . . . . ?
C5 C1 C6 C7 -88.9(3) . . . . ?
C12 C1 C6 C7 146.3(3) . . . . ?
C11 C6 C7 C8 2.1(5) . . . . ?
C1 C6 C7 C8 175.3(3) . . . . ?
C6 C7 C8 C9 -0.5(6) . . . . ?
C7 C8 C9 C10 -0.7(7) . . . . ?
C8 C9 C10 C11 0.2(6) . . . . ?
C9 C10 C11 C6 1.4(6) . . . . ?
C7 C6 C11 C10 -2.5(5) . . . . ?
C1 C6 C11 C10 -175.7(3) . . . . ?
C2 C1 C12 C13 105.2(3) . . . . ?
C5 C1 C12 C13 -143.6(3) . . . . ?
C6 C1 C12 C13 -22.1(4) . . . . ?
C2 C1 C12 C17 -70.0(3) . . . . ?
C5 C1 C12 C17 41.2(4) . . . . ?
C6 C1 C12 C17 162.7(3) . . . . ?
C17 C12 C13 C14 -2.8(5) . . . . ?
C1 C12 C13 C14 -178.0(3) . . . . ?
C12 C13 C14 C15 1.6(6) . . . . ?
C13 C14 C15 C16 0.6(6) . . . . ?
C14 C15 C16 C17 -1.4(6) . . . . ?
C15 C16 C17 C12 0.1(5) . . . . ?
C13 C12 C17 C16 2.0(5) . . . . ?
C1 C12 C17 C16 177.5(3) . . . . ?
C3 C2 C18 C23 -39.1(5) . . . . ?
C1 C2 C18 C23 131.2(3) . . . . ?
C3 C2 C18 C19 143.4(4) . . . . ?
C1 C2 C18 C19 -46.2(5) . . . . ?
C23 C18 C19 C20 1.0(5) . . . . ?
C2 C18 C19 C20 178.5(3) . . . . ?
C18 C19 C20 C21 -0.6(6) . . . . ?
C19 C20 C21 C22 0.1(6) . . . . ?
C20 C21 C22 C23 -0.1(6) . . . . ?
C21 C22 C23 C18 0.6(6) . . . . ?
C19 C18 C23 C22 -1.0(5) . . . . ?
C2 C18 C23 C22 -178.6(3) . . . . ?
C2 C3 C24 C25 -50.2(5) . . . . ?
C4 C3 C24 C25 131.2(3) . . . . ?
C2 C3 C24 C29 129.9(4) . . . . ?
C4 C3 C24 C29 -48.7(5) . . . . ?
C29 C24 C25 C26 -2.6(5) . . . . ?
C3 C24 C25 C26 177.5(3) . . . . ?
C24 C25 C26 C27 1.5(5) . . . . ?
C25 C26 C27 C28 0.2(6) . . . . ?
C26 C27 C28 C29 -0.7(6) . . . . ?
C27 C28 C29 C24 -0.4(5) . . . . ?
C25 C24 C29 C28 2.0(5) . . . . ?
C3 C24 C29 C28 -178.0(3) . . . . ?
C5 C4 C30 C35 -52.8(5) . . . . ?
C3 C4 C30 C35 126.0(3) . . . . ?
C5 C4 C30 C31 129.2(4) . . . . ?
C3 C4 C30 C31 -52.1(4) . . . . ?
C35 C30 C31 C32 0.3(5) . . . . ?
C4 C30 C31 C32 178.4(3) . . . . ?
C30 C31 C32 C33 -0.3(5) . . . . ?
C31 C32 C33 C34 0.3(5) . . . . ?
C32 C33 C34 C35 -0.2(5) . . . . ?
C31 C30 C35 C34 -0.2(5) . . . . ?
C4 C30 C35 C34 -178.3(3) . . . . ?
C33 C34 C35 C30 0.2(5) . . . . ?
C4 C5 C36 C41 129.3(4) . . . . ?
C1 C5 C36 C41 -60.0(4) . . . . ?
C4 C5 C36 C37 -55.8(5) . . . . ?
C1 C5 C36 C37 114.8(3) . . . . ?
C41 C36 C37 C38 0.9(5) . . . . ?
C5 C36 C37 C38 -174.2(3) . . . . ?
C36 C37 C38 C39 -1.7(5) . . . . ?
C37 C38 C39 C40 0.7(5) . . . . ?
C38 C39 C40 C41 1.2(5) . . . . ?
C39 C40 C41 C36 -2.0(5) . . . . ?
C37 C36 C41 C40 1.0(5) . . . . ?
C5 C36 C41 C40 176.0(3) . . . . ?
C46 C42 C43 C44 1.2(3) . . . . ?
C47 C42 C43 C44 -118.0(3) . . . . ?
C53 C42 C43 C44 116.3(3) . . . . ?
C46 C42 C43 C59 171.7(3) . . . . ?
C47 C42 C43 C59 52.6(4) . . . . ?
C53 C42 C43 C59 -73.2(4) . . . . ?
C59 C43 C44 C65 8.2(6) . . . . ?
C42 C43 C44 C65 177.8(3) . . . . ?
C59 C43 C44 C45 -170.9(3) . . . . ?
C42 C43 C44 C45 -1.3(4) . . . . ?
C43 C44 C45 C46 0.9(4) . . . . ?
C65 C44 C45 C46 -178.2(3) . . . . ?
C43 C44 C45 C71 -178.3(3) . . . . ?
C65 C44 C45 C71 2.5(5) . . . . ?
C71 C45 C46 C77 6.3(6) . . . . ?
C44 C45 C46 C77 -172.9(3) . . . . ?
C71 C45 C46 C42 179.1(3) . . . . ?
C44 C45 C46 C42 -0.1(4) . . . . ?
C43 C42 C46 C45 -0.6(3) . . . . ?
C47 C42 C46 C45 113.5(3) . . . . ?
C53 C42 C46 C45 -119.0(3) . . . . ?
C43 C42 C46 C77 172.8(3) . . . . ?
C47 C42 C46 C77 -73.1(4) . . . . ?
C53 C42 C46 C77 54.4(4) . . . . ?
C46 C42 C47 C48 -27.5(4) . . . . ?
C43 C42 C47 C48 84.5(3) . . . . ?
C53 C42 C47 C48 -151.2(3) . . . . ?
C46 C42 C47 C52 158.1(3) . . . . ?
C43 C42 C47 C52 -89.8(3) . . . . ?
C53 C42 C47 C52 34.5(4) . . . . ?
C52 C47 C48 C49 -3.6(5) . . . . ?
C42 C47 C48 C49 -178.2(3) . . . . ?
C47 C48 C49 C50 -0.3(6) . . . . ?
C48 C49 C50 C51 3.0(6) . . . . ?
C49 C50 C51 C52 -1.7(6) . . . . ?
C50 C51 C52 C47 -2.3(6) . . . . ?
C48 C47 C52 C51 4.9(5) . . . . ?
C42 C47 C52 C51 179.4(3) . . . . ?
C46 C42 C53 C54 -97.5(3) . . . . ?
C43 C42 C53 C54 150.3(3) . . . . ?
C47 C42 C53 C54 29.2(4) . . . . ?
C46 C42 C53 C58 78.7(3) . . . . ?
C43 C42 C53 C58 -33.5(4) . . . . ?
C47 C42 C53 C58 -154.6(3) . . . . ?
C58 C53 C54 C55 4.3(5) . . . . ?
C42 C53 C54 C55 -179.4(3) . . . . ?
C53 C54 C55 C56 -0.3(5) . . . . ?
C54 C55 C56 C57 -3.9(6) . . . . ?
C55 C56 C57 C58 4.0(6) . . . . ?
C56 C57 C58 C53 0.1(6) . . . . ?
C54 C53 C58 C57 -4.2(5) . . . . ?
C42 C53 C58 C57 179.4(3) . . . . ?
C44 C43 C59 C64 54.1(5) . . . . ?
C42 C43 C59 C64 -114.5(3) . . . . ?
C44 C43 C59 C60 -130.6(4) . . . . ?
C42 C43 C59 C60 60.8(4) . . . . ?
C64 C59 C60 C61 0.2(5) . . . . ?
C43 C59 C60 C61 -175.2(3) . . . . ?
C59 C60 C61 C62 0.5(6) . . . . ?
C60 C61 C62 C63 -0.6(6) . . . . ?
C61 C62 C63 C64 0.0(6) . . . . ?
C62 C63 C64 C59 0.7(5) . . . . ?
C60 C59 C64 C63 -0.8(5) . . . . ?
C43 C59 C64 C63 174.8(3) . . . . ?
C43 C44 C65 C70 -126.1(4) . . . . ?
C45 C44 C65 C70 52.9(5) . . . . ?
C43 C44 C65 C66 51.9(5) . . . . ?
C45 C44 C65 C66 -129.1(3) . . . . ?
C70 C65 C66 C67 -0.5(5) . . . . ?
C44 C65 C66 C67 -178.6(3) . . . . ?
C65 C66 C67 C68 1.1(6) . . . . ?
C66 C67 C68 C69 -0.8(6) . . . . ?
C67 C68 C69 C70 -0.1(6) . . . . ?
C68 C69 C70 C65 0.6(6) . . . . ?
C66 C65 C70 C69 -0.3(5) . . . . ?
C44 C65 C70 C69 177.7(3) . . . . ?
C46 C45 C71 C72 -127.6(4) . . . . ?
C44 C45 C71 C72 51.5(5) . . . . ?
C46 C45 C71 C76 51.1(5) . . . . ?
C44 C45 C71 C76 -129.8(3) . . . . ?
C76 C71 C72 C73 -0.7(5) . . . . ?
C45 C71 C72 C73 178.0(3) . . . . ?
C71 C72 C73 C74 0.3(5) . . . . ?
C72 C73 C74 C75 0.3(6) . . . . ?
C73 C74 C75 C76 -0.3(6) . . . . ?
C74 C75 C76 C71 -0.1(6) . . . . ?
C72 C71 C76 C75 0.7(5) . . . . ?
C45 C71 C76 C75 -178.1(3) . . . . ?
C45 C46 C77 C78 42.0(5) . . . . ?
C42 C46 C77 C78 -130.1(3) . . . . ?
C45 C46 C77 C82 -140.4(4) . . . . ?
C42 C46 C77 C82 47.5(5) . . . . ?
C82 C77 C78 C79 0.5(5) . . . . ?
C46 C77 C78 C79 178.2(3) . . . . ?
C77 C78 C79 C80 0.1(6) . . . . ?
C78 C79 C80 C81 -0.3(6) . . . . ?
C79 C80 C81 C82 -0.2(5) . . . . ?
C80 C81 C82 C77 0.8(6) . . . . ?
C78 C77 C82 C81 -1.0(5) . . . . ?
C46 C77 C82 C81 -178.6(3) . . . . ?
C83 C84 C85 C86 170.4(11) . . . . ?
C84 C85 C86 C87 -178.3(12) . . . . ?
C85 C86 C87 C88 -177.0(13) . . . . ?
C86 C87 C88 C89 -176.8(11) . . . . ?
C83' C84' C85' C86' -176(4) . . . . ?
C84' C85' C86' C87' 171(2) . . . . ?
C85' C86' C87' C88' -156(3) . . . . ?
C86' C87' C88' C89' -177(4) . . . . ?

_refine_diff_density_max         0.383
_refine_diff_density_min         -0.286
_refine_diff_density_rms         0.062

_shelx_res_file                  
; 
TITL YG107_2_2 in P2(1)/c 
    YG107_2_2.res 
    created by SHELXL-2018/3 at 18:40:32 on 18-Jun-2020 
CELL 0.71073 20.70940 14.91070 22.81720 90.0000 107.4339 90.0000 
ZERR 8.00 0.00250 0.00190 0.00260 0.0000 0.0032 0.0000 
LATT 1 
SYMM -X, 0.5+Y, 0.5-Z 
SFAC C  H 
UNIT 342  272 
L.S. 10 
SHEL 40 0.8 
OMIT 0   0   4 
OMIT 1   0   6 
OMIT 0   1   9 
OMIT -2   1   2 
OMIT 0   1   3 
OMIT 1   1   2 
OMIT 0   2   1 
OMIT 1   2   0 
OMIT 2   0   0 
OMIT -2   0   2 
OMIT 1   0   2 
OMIT 1   1   1 
OMIT 2   1   0 
OMIT 0   1   2 
OMIT 0   0   2 
OMIT 0   1   1 
BOND $H 
ACTA 
CONF 
FMAP 2 
DELU C83 > C89' 
SIMU 0.01 C83 > C89' 
ISOR 0.01 C83 > C89' 
PLAN 20 
SIZE 0.040 0.120 0.200 
TEMP -80.140 
WGHT    0.102800    2.027900 
FVAR       0.08219   0.68511 
C1    1    0.695994    0.227567    0.262169    11.00000    0.02254    0.04125 = 
         0.03535   -0.00628    0.00737   -0.00203 
C2    1    0.761340    0.260277    0.308698    11.00000    0.03150    0.03661 = 
         0.03302   -0.00587    0.00920   -0.00356 
C3    1    0.814053    0.245692    0.286658    11.00000    0.02995    0.03454 = 
         0.03559   -0.00119    0.00951   -0.00036 
C4    1    0.789246    0.200212    0.225610    11.00000    0.02757    0.03244 = 
         0.03270   -0.00276    0.00880   -0.00012 
C5    1    0.721725    0.188696    0.211274    11.00000    0.02830    0.03515 = 
         0.03117   -0.00359    0.00893    0.00123 
C6    1    0.648348    0.304877    0.232086    11.00000    0.03415    0.04483 = 
         0.03927   -0.00712    0.01768    0.00469 
C7    1    0.673826    0.391646    0.231105    11.00000    0.03703    0.04697 = 
         0.07353    0.00305    0.02471    0.00271 
AFIX  43 
H7    2    0.720116    0.403667    0.251759    11.00000   -1.20000 
AFIX   0 
C8    1    0.632247    0.459951    0.200366    11.00000    0.05937    0.04726 = 
         0.10448    0.01376    0.03826    0.01097 
AFIX  43 
H8    2    0.650229    0.518576    0.200422    11.00000   -1.20000 
AFIX   0 
C9    1    0.565216    0.444239    0.169704    11.00000    0.05494    0.06671 = 
         0.08284    0.01539    0.02428    0.02451 
AFIX  43 
H9    2    0.536841    0.491708    0.149045    11.00000   -1.20000 
AFIX   0 
C10   1    0.539642    0.358804    0.169278    11.00000    0.04067    0.07268 = 
         0.06249   -0.00378    0.00763    0.01426 
AFIX  43 
H10   2    0.493424    0.347223    0.148078    11.00000   -1.20000 
AFIX   0 
C11   1    0.580990    0.289875    0.199587    11.00000    0.03660    0.05288 = 
         0.05255   -0.00854    0.01084    0.00377 
AFIX  43 
H11   2    0.562916    0.231073    0.198128    11.00000   -1.20000 
AFIX   0 
C12   1    0.666166    0.155022    0.293899    11.00000    0.03014    0.04392 = 
         0.03099   -0.00723    0.00715   -0.00769 
C13   1    0.610554    0.169196    0.314338    11.00000    0.04518    0.04617 = 
         0.06568   -0.00274    0.03015   -0.00532 
AFIX  43 
H13   2    0.588143    0.225561    0.307783    11.00000   -1.20000 
AFIX   0 
C14   1    0.587416    0.101222    0.344412    11.00000    0.06314    0.06235 = 
         0.09443    0.00234    0.05052   -0.00500 
AFIX  43 
H14   2    0.548470    0.111220    0.357347    11.00000   -1.20000 
AFIX   0 
C15   1    0.619438    0.020456    0.355753    11.00000    0.06614    0.05912 = 
         0.06794    0.00107    0.03191   -0.01526 
AFIX  43 
H15   2    0.602883   -0.025794    0.376041    11.00000   -1.20000 
AFIX   0 
C16   1    0.676080    0.006963    0.337370    11.00000    0.04964    0.05067 = 
         0.05818    0.00235    0.01852   -0.00368 
AFIX  43 
H16   2    0.699434   -0.048633    0.345867    11.00000   -1.20000 
AFIX   0 
C17   1    0.699307    0.072955    0.306849    11.00000    0.03469    0.05268 = 
         0.04294   -0.00044    0.01318   -0.00258 
AFIX  43 
H17   2    0.738518    0.062420    0.294419    11.00000   -1.20000 
AFIX   0 
C18   1    0.763405    0.290030    0.370920    11.00000    0.03431    0.05095 = 
         0.04076   -0.01045    0.01549   -0.01707 
C19   1    0.715210    0.348303    0.381719    11.00000    0.03423    0.07512 = 
         0.05427   -0.02481    0.01855   -0.01098 
AFIX  43 
H19   2    0.680065    0.371208    0.348011    11.00000   -1.20000 
AFIX   0 
C20   1    0.718182    0.372913    0.440925    11.00000    0.04935    0.10769 = 
         0.05822   -0.04253    0.02738   -0.02418 
AFIX  43 
H20   2    0.685352    0.412979    0.447483    11.00000   -1.20000 
AFIX   0 
C21   1    0.768315    0.339818    0.490393    11.00000    0.06982    0.11311 = 
         0.04908   -0.03494    0.03261   -0.04484 
AFIX  43 
H21   2    0.770089    0.356811    0.530973    11.00000   -1.20000 
AFIX   0 
C22   1    0.815350    0.282575    0.480812    11.00000    0.07574    0.09107 = 
         0.03651   -0.00263    0.01821   -0.01780 
AFIX  43 
H22   2    0.850067    0.259706    0.514878    11.00000   -1.20000 
AFIX   0 
C23   1    0.812996    0.257646    0.422303    11.00000    0.06000    0.06217 = 
         0.03840   -0.00340    0.01877   -0.00827 
AFIX  43 
H23   2    0.846091    0.217198    0.416689    11.00000   -1.20000 
AFIX   0 
C24   1    0.885561    0.268737    0.317869    11.00000    0.02761    0.03888 = 
         0.03061   -0.00225    0.00781   -0.00314 
C25   1    0.902485    0.354036    0.341375    11.00000    0.03377    0.04652 = 
         0.04144   -0.00633    0.01082   -0.00429 
AFIX  43 
H25   2    0.868116    0.398207    0.335849    11.00000   -1.20000 
AFIX   0 
C26   1    0.968634    0.375837    0.372753    11.00000    0.04534    0.05980 = 
         0.04812   -0.01446    0.01311   -0.01491 
AFIX  43 
H26   2    0.979170    0.434303    0.389421    11.00000   -1.20000 
AFIX   0 
C27   1    1.019284    0.313555    0.380018    11.00000    0.03067    0.09170 = 
         0.04640   -0.00382    0.00807   -0.01470 
AFIX  43 
H27   2    1.064739    0.328632    0.401715    11.00000   -1.20000 
AFIX   0 
C28   1    1.003540    0.228855    0.355508    11.00000    0.03548    0.07481 = 
         0.05342    0.00851    0.01112    0.00380 
AFIX  43 
H28   2    1.038321    0.185548    0.359922    11.00000   -1.20000 
AFIX   0 
C29   1    0.937270    0.206988    0.324569    11.00000    0.03398    0.04800 = 
         0.04822   -0.00023    0.01038   -0.00295 
AFIX  43 
H29   2    0.926973    0.148651    0.307602    11.00000   -1.20000 
AFIX   0 
C30   1    0.834027    0.172079    0.189029    11.00000    0.02451    0.04314 = 
         0.02758   -0.00239    0.00371    0.00208 
C31   1    0.878905    0.231472    0.175489    11.00000    0.03991    0.04940 = 
         0.04920   -0.00605    0.01894   -0.00623 
AFIX  43 
H31   2    0.880237    0.291898    0.189000    11.00000   -1.20000 
AFIX   0 
C32   1    0.921880    0.204490    0.142636    11.00000    0.03478    0.07238 = 
         0.05091    0.00181    0.01923   -0.00284 
AFIX  43 
H32   2    0.952123    0.246481    0.133694    11.00000   -1.20000 
AFIX   0 
C33   1    0.921068    0.117886    0.123005    11.00000    0.03778    0.07774 = 
         0.04666   -0.00665    0.01703    0.01128 
AFIX  43 
H33   2    0.950726    0.099372    0.100614    11.00000   -1.20000 
AFIX   0 
C34   1    0.877024    0.057887    0.135923    11.00000    0.05040    0.05808 = 
         0.04502   -0.01141    0.01210    0.01723 
AFIX  43 
H34   2    0.876165   -0.002402    0.122246    11.00000   -1.20000 
AFIX   0 
C35   1    0.833526    0.084448    0.168901    11.00000    0.03489    0.04026 = 
         0.04022   -0.00637    0.00946    0.00106 
AFIX  43 
H35   2    0.803342    0.042161    0.177626    11.00000   -1.20000 
AFIX   0 
C36   1    0.674324    0.156411    0.152773    11.00000    0.02391    0.03914 = 
         0.03700   -0.00564    0.00846    0.00487 
C37   1    0.671040    0.200151    0.097835    11.00000    0.03093    0.05260 = 
         0.04114    0.00124    0.00925   -0.00147 
AFIX  43 
H37   2    0.702233    0.246893    0.097897    11.00000   -1.20000 
AFIX   0 
C38   1    0.623453    0.176765    0.043643    11.00000    0.04013    0.06857 = 
         0.03353    0.00276    0.00556    0.00021 
AFIX  43 
H38   2    0.621269    0.208466    0.006983    11.00000   -1.20000 
AFIX   0 
C39   1    0.578813    0.107379    0.042279    11.00000    0.03285    0.07408 = 
         0.03504   -0.00885    0.00164    0.00105 
AFIX  43 
H39   2    0.546279    0.090801    0.004753    11.00000   -1.20000 
AFIX   0 
C40   1    0.581865    0.062677    0.095511    11.00000    0.03132    0.05226 = 
         0.04935   -0.01412    0.00895   -0.00591 
AFIX  43 
H40   2    0.551806    0.014207    0.094596    11.00000   -1.20000 
AFIX   0 
C41   1    0.628381    0.087449    0.150721    11.00000    0.03282    0.04341 = 
         0.04078   -0.00450    0.01181   -0.00230 
AFIX  43 
H41   2    0.628891    0.057084    0.187459    11.00000   -1.20000 
AFIX   0 
C42   1    0.801876    0.734902    0.255880    11.00000    0.02353    0.03574 = 
         0.03891    0.00114    0.00915    0.00198 
C43   1    0.773992    0.710738    0.308826    11.00000    0.02813    0.03836 = 
         0.03422    0.00145    0.00935   -0.00182 
C44   1    0.706225    0.724192    0.291002    11.00000    0.02521    0.03769 = 
         0.04001    0.00117    0.00932   -0.00243 
C45   1    0.684411    0.759636    0.226852    11.00000    0.02788    0.03894 = 
         0.03593   -0.00117    0.00699    0.00078 
C46   1    0.738698    0.766194    0.205806    11.00000    0.02445    0.04054 = 
         0.03507   -0.00148    0.00746    0.00037 
C47   1    0.832315    0.648582    0.239224    11.00000    0.02862    0.03346 = 
         0.04291    0.00050    0.01236   -0.00319 
C48   1    0.791662    0.587168    0.199523    11.00000    0.03279    0.04541 = 
         0.06458   -0.00528    0.00996   -0.00233 
AFIX  43 
H48   2    0.744904    0.599805    0.181715    11.00000   -1.20000 
AFIX   0 
C49   1    0.817727    0.508176    0.185384    11.00000    0.05098    0.04426 = 
         0.08157   -0.01674    0.01299   -0.01125 
AFIX  43 
H49   2    0.788997    0.466621    0.158150    11.00000   -1.20000 
AFIX   0 
C50   1    0.885243    0.489250    0.210574    11.00000    0.06019    0.03689 = 
         0.08739   -0.01004    0.01945    0.00787 
AFIX  43 
H50   2    0.903835    0.436023    0.199367    11.00000   -1.20000 
AFIX   0 
C51   1    0.925539    0.547452    0.251870    11.00000    0.04278    0.04126 = 
         0.07516   -0.00104    0.00822    0.01230 
AFIX  43 
H51   2    0.972017    0.533669    0.270216    11.00000   -1.20000 
AFIX   0 
C52   1    0.899542    0.625506    0.267071    11.00000    0.03329    0.03554 = 
         0.04986   -0.00129    0.00724    0.00270 
AFIX  43 
H52   2    0.927782    0.664271    0.296971    11.00000   -1.20000 
AFIX   0 
C53   1    0.851120    0.814544    0.271783    11.00000    0.02664    0.03036 = 
         0.04254    0.00543    0.00876    0.00309 
C54   1    0.903674    0.823169    0.246388    11.00000    0.03748    0.03493 = 
         0.05186    0.00110    0.01904   -0.00276 
AFIX  43 
H54   2    0.909517    0.779414    0.218138    11.00000   -1.20000 
AFIX   0 
C55   1    0.947864    0.895197    0.261869    11.00000    0.04734    0.04084 = 
         0.06921    0.00256    0.02770   -0.00829 
AFIX  43 
H55   2    0.983900    0.900350    0.244310    11.00000   -1.20000 
AFIX   0 
C56   1    0.939847    0.959073    0.302403    11.00000    0.04826    0.03503 = 
         0.07626   -0.00763    0.01857   -0.01091 
AFIX  43 
H56   2    0.971786    1.006332    0.314939    11.00000   -1.20000 
AFIX   0 
C57   1    0.885219    0.954150    0.324740    11.00000    0.05955    0.03593 = 
         0.07119   -0.00942    0.02592    0.00150 
AFIX  43 
H57   2    0.877777    1.000227    0.350739    11.00000   -1.20000 
AFIX   0 
C58   1    0.841319    0.882755    0.309573    11.00000    0.04154    0.03837 = 
         0.05712   -0.00497    0.02337    0.00016 
AFIX  43 
H58   2    0.803702    0.880108    0.325218    11.00000   -1.20000 
AFIX   0 
C59   1    0.816702    0.665391    0.364756    11.00000    0.02813    0.04456 = 
         0.03590    0.00138    0.01050    0.00087 
C60   1    0.875857    0.703508    0.402954    11.00000    0.04437    0.05680 = 
         0.04765    0.00966    0.00398   -0.01112 
AFIX  43 
H60   2    0.887818    0.762691    0.394787    11.00000   -1.20000 
AFIX   0 
C61   1    0.917426    0.657366    0.452307    11.00000    0.04349    0.08418 = 
         0.04481    0.00758   -0.00357   -0.01167 
AFIX  43 
H61   2    0.957295    0.684989    0.477838    11.00000   -1.20000 
AFIX   0 
C62   1    0.901143    0.571061    0.464638    11.00000    0.04784    0.06379 = 
         0.04651    0.01406    0.01051    0.00948 
AFIX  43 
H62   2    0.929813    0.538771    0.498355    11.00000   -1.20000 
AFIX   0 
C63   1    0.843036    0.532453    0.427603    11.00000    0.05354    0.04568 = 
         0.05569    0.00918    0.01753    0.00619 
AFIX  43 
H63   2    0.831536    0.473083    0.435836    11.00000   -1.20000 
AFIX   0 
C64   1    0.801084    0.579003    0.378473    11.00000    0.03640    0.04260 = 
         0.04807    0.00317    0.00829    0.00269 
AFIX  43 
H64   2    0.760842    0.551332    0.353665    11.00000   -1.20000 
AFIX   0 
C65   1    0.660243    0.705864    0.328051    11.00000    0.02555    0.04541 = 
         0.04219    0.00721    0.01186    0.00372 
C66   1    0.674476    0.740422    0.387463    11.00000    0.03234    0.06119 = 
         0.04718    0.00672    0.01364    0.00069 
AFIX  43 
H66   2    0.713441    0.776864    0.403345    11.00000   -1.20000 
AFIX   0 
C67   1    0.633365    0.722848    0.423385    11.00000    0.04603    0.08804 = 
         0.04600    0.01174    0.02047    0.01064 
AFIX  43 
H67   2    0.643269    0.747668    0.463453    11.00000   -1.20000 
AFIX   0 
C68   1    0.577528    0.668720    0.400558    11.00000    0.04500    0.09922 = 
         0.06791    0.03076    0.02997    0.00672 
AFIX  43 
H68   2    0.549173    0.655675    0.425374    11.00000   -1.20000 
AFIX   0 
C69   1    0.562214    0.633153    0.342055    11.00000    0.03909    0.06720 = 
         0.08276    0.01433    0.02408   -0.00811 
AFIX  43 
H69   2    0.523614    0.595874    0.326786    11.00000   -1.20000 
AFIX   0 
C70   1    0.603389    0.652149    0.305916    11.00000    0.03105    0.05523 = 
         0.05823    0.00348    0.01479   -0.00437 
AFIX  43 
H70   2    0.592692    0.628228    0.265546    11.00000   -1.20000 
AFIX   0 
C71   1    0.614289    0.784231    0.193168    11.00000    0.02556    0.04251 = 
         0.03584    0.00671    0.01053    0.00063 
C72   1    0.576818    0.841178    0.217926    11.00000    0.03111    0.05572 = 
         0.04302    0.00297    0.01246    0.00225 
AFIX  43 
H72   2    0.596091    0.863864    0.258312    11.00000   -1.20000 
AFIX   0 
C73   1    0.511650    0.865770    0.184898    11.00000    0.03656    0.06355 = 
         0.06138    0.01958    0.02289    0.01309 
AFIX  43 
H73   2    0.486662    0.905239    0.202598    11.00000   -1.20000 
AFIX   0 
C74   1    0.482890    0.833028    0.126258    11.00000    0.02734    0.08593 = 
         0.05502    0.02224    0.00476    0.00657 
AFIX  43 
H74   2    0.438215    0.850123    0.103520    11.00000   -1.20000 
AFIX   0 
C75   1    0.518952    0.775791    0.100920    11.00000    0.03606    0.07770 = 
         0.04834    0.00608    0.00447   -0.00326 
AFIX  43 
H75   2    0.499255    0.752868    0.060661    11.00000   -1.20000 
AFIX   0 
C76   1    0.584092    0.751515    0.134135    11.00000    0.03398    0.05607 = 
         0.04699    0.00267    0.00810   -0.00127 
AFIX  43 
H76   2    0.608735    0.711709    0.116311    11.00000   -1.20000 
AFIX   0 
C77   1    0.742687    0.806450    0.147837    11.00000    0.02591    0.04314 = 
         0.03616    0.00039    0.00932   -0.00174 
C78   1    0.709876    0.886950    0.127359    11.00000    0.04864    0.04038 = 
         0.05026    0.00522    0.02235    0.00352 
AFIX  43 
H78   2    0.683987    0.914655    0.150372    11.00000   -1.20000 
AFIX   0 
C79   1    0.714132    0.927429    0.074321    11.00000    0.05824    0.04827 = 
         0.05902    0.01404    0.02144    0.00417 
AFIX  43 
H79   2    0.691255    0.982528    0.061421    11.00000   -1.20000 
AFIX   0 
C80   1    0.751263    0.888875    0.039657    11.00000    0.04521    0.06400 = 
         0.04319    0.00718    0.01330   -0.01007 
AFIX  43 
H80   2    0.753951    0.916749    0.003020    11.00000   -1.20000 
AFIX   0 
C81   1    0.784174    0.809427    0.059321    11.00000    0.04327    0.07149 = 
         0.04062   -0.00072    0.01727    0.00398 
AFIX  43 
H81   2    0.809807    0.781963    0.035980    11.00000   -1.20000 
AFIX   0 
C82   1    0.780405    0.768988    0.112715    11.00000    0.04016    0.05654 = 
         0.04553    0.00482    0.01793    0.01168 
AFIX  43 
H82   2    0.804062    0.714446    0.125737    11.00000   -1.20000 
AFIX   0 
SAME C89 < C83 
SAME C83' > C89' 
PART -1 20.5 
C83   1    0.588122    0.973807    0.513706    20.50000    0.12693    0.08981 = 
         0.02792    0.00045    0.02024   -0.00545 
AFIX 133 
H83A  2    0.573543    0.944014    0.473599    20.50000   -1.50000 
H83B  2    0.552973    1.015793    0.517013    20.50000   -1.50000 
H83C  2    0.595726    0.928755    0.546346    20.50000   -1.50000 
AFIX   0 
C84   1    0.653767    1.025011    0.520191    20.50000    0.09969    0.08621 = 
         0.03594    0.00067    0.01100   -0.00186 
AFIX  23 
H84A  2    0.644494    1.070183    0.486901    20.50000   -1.20000 
H84B  2    0.665256    1.058264    0.559528    20.50000   -1.20000 
AFIX   0 
C85   1    0.710856    0.977031    0.518801    20.50000    0.10628    0.08398 = 
         0.03929    0.00196    0.00226   -0.00216 
AFIX  23 
H85A  2    0.696135    0.935642    0.483357    20.50000   -1.20000 
H85B  2    0.723588    0.939093    0.556121    20.50000   -1.20000 
AFIX   0 
C86   1    0.784079    1.026722    0.514508    20.50000    0.10742    0.08311 = 
         0.03826    0.00788    0.00822    0.00156 
AFIX  23 
H86A  2    0.770365    1.066351    0.478054    20.50000   -1.20000 
H86B  2    0.798752    1.066880    0.550629    20.50000   -1.20000 
AFIX   0 
C87   1    0.855898    0.973262    0.510652    20.50000    0.11634    0.10056 = 
         0.05666    0.01634    0.01105    0.01578 
AFIX  23 
H87A  2    0.869705    0.931504    0.545950    20.50000   -1.20000 
H87B  2    0.843074    0.935961    0.473031    20.50000   -1.20000 
AFIX   0 
C88   1    0.911237    1.020312    0.510239    20.50000    0.11674    0.09810 = 
         0.05409    0.01984    0.00675    0.01178 
AFIX  23 
H88A  2    0.925503    1.054968    0.549004    20.50000   -1.20000 
H88B  2    0.896762    1.064501    0.476443    20.50000   -1.20000 
AFIX   0 
C89   1    0.970521    0.976489    0.503871    20.50000    0.12938    0.09461 = 
         0.02624    0.01929    0.00249    0.01425 
AFIX 133 
H89A  2    0.974115    0.916366    0.521917    20.50000   -1.50000 
H89B  2    1.010760    1.011522    0.525133    20.50000   -1.50000 
H89C  2    0.967145    0.971674    0.460218    20.50000   -1.50000 
AFIX   0 
PART -2 -20.5 
C83'  1    0.415036    0.964658    0.485625   -20.50000    0.10441    0.09111 = 
         0.02364    0.01216    0.02066    0.00402 
AFIX 133 
H83D  2    0.399080    1.010093    0.509076   -20.50000   -1.50000 
H83E  2    0.402199    0.904925    0.496188   -20.50000   -1.50000 
H83F  2    0.394458    0.975346    0.441580   -20.50000   -1.50000 
AFIX   0 
C84'  1    0.487398    0.969946    0.500332   -20.50000    0.08666    0.06185 = 
         0.01328   -0.00086    0.01637    0.00871 
AFIX  23 
H84C  2    0.500163    0.948912    0.543444   -20.50000   -1.20000 
H84D  2    0.495520    0.917234    0.477114   -20.50000   -1.20000 
AFIX   0 
C85'  1    0.541793    1.017361    0.502355   -20.50000    0.08473    0.07132 = 
         0.02071   -0.00371    0.01976    0.00600 
AFIX  23 
H85C  2    0.541734    1.068787    0.529784   -20.50000   -1.20000 
H85D  2    0.533728    1.042706    0.460672   -20.50000   -1.20000 
AFIX   0 
C86'  1    0.624838    0.976857    0.524229   -20.50000    0.09063    0.07873 = 
         0.03719   -0.00074    0.01294    0.00052 
AFIX  23 
H86C  2    0.635155    0.960796    0.568176   -20.50000   -1.20000 
H86D  2    0.622987    0.919572    0.501848   -20.50000   -1.20000 
AFIX   0 
C87'  1    0.696412    1.032095    0.517899   -20.50000    0.09436    0.07751 = 
         0.03948    0.00341    0.00960    0.00109 
AFIX  23 
H87C  2    0.682736    1.069255    0.480230   -20.50000   -1.20000 
H87D  2    0.712086    1.073556    0.553213   -20.50000   -1.20000 
AFIX   0 
C88'  1    0.750575    0.980261    0.515754   -20.50000    0.09225    0.08070 = 
         0.03589    0.00584    0.01173   -0.00084 
AFIX  23 
H88C  2    0.730046    0.941143    0.479955   -20.50000   -1.20000 
H88D  2    0.756767    0.940839    0.551937   -20.50000   -1.20000 
AFIX   0 
C89'  1    0.818769    0.989494    0.513203   -20.50000    0.09607    0.09981 = 
         0.04077    0.01635    0.01603    0.01732 
AFIX 133 
H89D  2    0.818838    0.987643    0.470289   -20.50000   -1.50000 
H89E  2    0.846500    0.940260    0.536006   -20.50000   -1.50000 
H89F  2    0.837464    1.046875    0.531575   -20.50000   -1.50000 
PART 0 
AFIX   0 
HKLF 4 
  
  
  
  
REM  YG107_2_2 in P2(1)/c 
REM wR2 = 0.217376, GooF = S = 1.04509, Restrained GooF = 1.05699 for all data 
REM R1 = 0.066631 for 6256 Fo > 4sig(Fo) and 0.153317 for all 11948 data 
REM 866 parameters refined using 281 restraints 
  
END 
  
WGHT      0.1028      2.0279 
  
REM Highest difference peak  0.383,  deepest hole -0.286,  1-sigma level  0.062 
Q1    1   0.8744  1.0215  0.5060  11.00000  0.05    0.38 
Q2    1   0.7406  1.0381  0.5163  11.00000  0.05    0.37 
Q3    1   0.5269  0.9697  0.5047  11.00000  0.05    0.35 
Q4    1   0.9239  0.9715  0.5017  11.00000  0.05    0.33 
Q5    1   0.9425  1.0253  0.5071  11.00000  0.05    0.33 
Q6    1   0.6714  1.0335  0.5133  11.00000  0.05    0.31 
Q7    1   0.3758  0.9162  0.4685  11.00000  0.05    0.30 
Q8    1   0.6609  0.9684  0.5207  11.00000  0.05    0.29 
Q9    1   0.7826  0.9656  0.5169  11.00000  0.05    0.28 
Q10   1   0.8211  0.9315  0.4926  11.00000  0.05    0.27 
Q11   1   0.8156  1.0344  0.5186  11.00000  0.05    0.24 
Q12   1   0.5391  1.0428  0.5050  11.00000  0.05    0.24 
Q13   1   0.7500  0.9542  0.3081  11.00000  0.05    0.23 
Q14   1   0.6240  0.4840  0.3787  11.00000  0.05    0.23 
Q15   1   0.5626  0.9183  0.5125  11.00000  0.05    0.21 
Q16   1   0.6176  1.0066  0.5225  11.00000  0.05    0.21 
Q17   1   0.6195  0.8866  0.2990  11.00000  0.05    0.21 
Q18   1   0.6699  1.0887  0.5430  11.00000  0.05    0.21 
Q19   1   0.7425  0.4954  0.4176  11.00000  0.05    0.20 
Q20   1   0.7925  0.0104  0.1118  11.00000  0.05    0.20 
;
_shelx_res_checksum              36424
####################################################################### 
# 
# This file contains crystal structure data downloaded from the 
# Cambridge Structural Database (CSD) hosted by the Cambridge 
# Crystallographic Data Centre (CCDC).
# 
# Full information about CCDC data access policies and citation 
# guidelines are available at http://www.ccdc.cam.ac.uk/access/V1 
# 
# Audit and citation data items may have been added by the CCDC. 
# Please retain this information to preserve the provenance of 
# this file and to allow appropriate attribution of the data. 
# 
#######################################################################

data_1b
_database_code_depnum_ccdc_archive 'CCDC 2214599'
loop_
_audit_author_name
_audit_author_address
'Nathalie Saffon'
;Institut de Chimie de Toulouse 
France
;
_audit_update_record             
;
2024-05-13 deposited with the CCDC.	2024-05-15 downloaded from the CCDC.
;

_audit_creation_method           SHELXL-2018/3
_shelx_SHELXL_version_number     2018/3
_chemical_name_systematic        ?
_chemical_name_common            ?
_chemical_melting_point          ?
_chemical_formula_moiety         ?
_chemical_formula_sum            'C65 H78'
_chemical_formula_weight         859.27

loop_
_atom_type_symbol
_atom_type_description
_atom_type_scat_dispersion_real
_atom_type_scat_dispersion_imag
_atom_type_scat_source
C C 0.0033 0.0016 'International Tables Vol C Tables 4.2.6.8 and 6.1.1.4'
H H 0.0000 0.0000 'International Tables Vol C Tables 4.2.6.8 and 6.1.1.4'

_space_group_crystal_system      monoclinic
_space_group_IT_number           15
_space_group_name_H-M_alt        'C 2/c'
_space_group_name_Hall           '-C 2yc'

_shelx_space_group_comment       
; 
The symmetry employed for this shelxl refinement is uniquely defined 
by the following loop, which should always be used as a source of 
symmetry information in preference to the above space-group names. 
They are only intended as comments. 
;

loop_
_space_group_symop_operation_xyz
'x, y, z'
'-x, y, -z+1/2'
'x+1/2, y+1/2, z'
'-x+1/2, y+1/2, -z+1/2'
'-x, -y, -z'
'x, -y, z-1/2'
'-x+1/2, -y+1/2, -z'
'x+1/2, -y+1/2, z-1/2'

_cell_length_a                   20.6440(13)
_cell_length_b                   13.3024(8)
_cell_length_c                   21.865(2)
_cell_angle_alpha                90
_cell_angle_beta                 111.818(2)
_cell_angle_gamma                90
_cell_volume                     5574.3(7)
_cell_formula_units_Z            4
_cell_measurement_temperature    193(2)
_cell_measurement_reflns_used    9182
_cell_measurement_theta_min      3.01
_cell_measurement_theta_max      30.12

_exptl_crystal_description       block
_exptl_crystal_colour            colourless
_exptl_crystal_density_meas      ?
_exptl_crystal_density_method    ?
_exptl_crystal_density_diffrn    1.024
_exptl_crystal_F_000             1872
_exptl_transmission_factor_min   ?
_exptl_transmission_factor_max   ?
_exptl_crystal_size_max          0.260
_exptl_crystal_size_mid          0.250
_exptl_crystal_size_min          0.220
_exptl_absorpt_coefficient_mu    0.057
_shelx_estimated_absorpt_T_min   0.985
_shelx_estimated_absorpt_T_max   0.988
_exptl_absorpt_correction_type   multi-scan
_exptl_absorpt_correction_T_min  0.7101
_exptl_absorpt_correction_T_max  0.7461
_exptl_absorpt_process_details   'SADABS (Bruker-AXS)'
_exptl_absorpt_special_details   
;
SADABS-2016/2 Krause, L., Herbst-Irmer, R., Sheldrick G.M. & Stalke D.,
 J. Appl. Cryst. 48 (2015) 3-10.
;
_diffrn_ambient_temperature      193(2)
_diffrn_radiation_wavelength     0.71073
_diffrn_radiation_type           MoK\a
_diffrn_source                   'fine-focus sealed tube'
_diffrn_measurement_device_type  'Bruker D8-Venture Photon III-C14 detector'
_diffrn_measurement_method       'phi and omega scans'
_diffrn_detector_area_resol_mean 7.3910
_diffrn_reflns_number            152698
_diffrn_reflns_av_unetI/netI     0.0258
_diffrn_reflns_av_R_equivalents  0.0643
_diffrn_reflns_limit_h_min       -29
_diffrn_reflns_limit_h_max       29
_diffrn_reflns_limit_k_min       -18
_diffrn_reflns_limit_k_max       19
_diffrn_reflns_limit_l_min       -28
_diffrn_reflns_limit_l_max       31
_diffrn_reflns_theta_min         3.015
_diffrn_reflns_theta_max         30.558
_diffrn_reflns_theta_full        25.242
_diffrn_measured_fraction_theta_max 0.996
_diffrn_measured_fraction_theta_full 0.996
_diffrn_reflns_Laue_measured_fraction_max 0.996
_diffrn_reflns_Laue_measured_fraction_full 0.996
_diffrn_reflns_point_group_measured_fraction_max 0.996
_diffrn_reflns_point_group_measured_fraction_full 0.996
_reflns_number_total             8531
_reflns_number_gt                6367
_reflns_threshold_expression     'I > 2\s(I)'
_reflns_Friedel_coverage         0.000
_reflns_Friedel_fraction_max     .
_reflns_Friedel_fraction_full    .

_reflns_special_details          
; 
 Reflections were merged by SHELXL according to the crystal 
 class for the calculation of statistics and refinement. 
  
 _reflns_Friedel_fraction is defined as the number of unique 
 Friedel pairs measured divided by the number that would be 
 possible theoretically, ignoring centric projections and 
 systematic absences. 
;

_computing_data_collection       'Bruker APEX3'
_computing_cell_refinement       'Bruker SAINT'
_computing_data_reduction        'Bruker SAINT'
_computing_structure_solution    'SHELXT (Sheldrick 2015)'
_computing_structure_refinement  'SHELXL-2018/3 (Sheldrick, 2018)'
_computing_molecular_graphics    'Bruker SHELXTL'
_computing_publication_material  'Bruker SHELXTL'
_refine_special_details          ?
_refine_ls_structure_factor_coef Fsqd
_refine_ls_matrix_type           full
_refine_ls_weighting_scheme      calc
_refine_ls_weighting_details     
'w=1/[\s^2^(Fo^2^)+(0.0865P)^2^+2.5811P] where P=(Fo^2^+2Fc^2^)/3'
_atom_sites_solution_primary     dual
_atom_sites_solution_secondary   difmap
_atom_sites_solution_hydrogens   geom
_refine_ls_hydrogen_treatment    constr
_refine_ls_extinction_method     none
_refine_ls_extinction_coef       .
_refine_ls_number_reflns         8531
_refine_ls_number_parameters     337
_refine_ls_number_restraints     136
_refine_ls_R_factor_all          0.0783
_refine_ls_R_factor_gt           0.0565
_refine_ls_wR_factor_ref         0.1645
_refine_ls_wR_factor_gt          0.1462
_refine_ls_goodness_of_fit_ref   1.019
_refine_ls_restrained_S_all      1.016
_refine_ls_shift/su_max          0.000
_refine_ls_shift/su_mean         0.000

loop_
_atom_site_label
_atom_site_type_symbol
_atom_site_fract_x
_atom_site_fract_y
_atom_site_fract_z
_atom_site_U_iso_or_equiv
_atom_site_adp_type
_atom_site_occupancy
_atom_site_site_symmetry_order
_atom_site_calc_flag
_atom_site_refinement_flags_posn
_atom_site_refinement_flags_adp
_atom_site_refinement_flags_occupancy
_atom_site_disorder_assembly
_atom_site_disorder_group
C1 C 0.500000 0.82492(10) 0.250000 0.0239(3) Uani 1 2 d S T P . .
C2 C 0.51971(5) 0.75212(8) 0.30866(5) 0.02464(19) Uani 1 1 d . . . . .
C3 C 0.51326(5) 0.65621(8) 0.28649(5) 0.0250(2) Uani 1 1 d . . . . .
C4 C 0.56684(5) 0.88515(8) 0.26112(5) 0.0260(2) Uani 1 1 d . . . . .
C5 C 0.58057(7) 0.97631(10) 0.29441(7) 0.0409(3) Uani 1 1 d . . . . .
H5 H 0.544358 1.009588 0.303392 0.049 Uiso 1 1 calc R U . . .
C6 C 0.64649(8) 1.01963(12) 0.31478(8) 0.0503(4) Uani 1 1 d . . . . .
H6 H 0.654188 1.081995 0.337545 0.060 Uiso 1 1 calc R U . . .
C7 C 0.70128(6) 0.97493(11) 0.30302(6) 0.0387(3) Uani 1 1 d . . . . .
C8 C 0.68695(6) 0.88467(10) 0.26870(6) 0.0374(3) Uani 1 1 d . . . . .
H8 H 0.722981 0.852116 0.259021 0.045 Uiso 1 1 calc R U . . .
C9 C 0.62117(6) 0.84069(9) 0.24812(6) 0.0325(2) Uani 1 1 d . . . . .
H9 H 0.613268 0.778915 0.224666 0.039 Uiso 1 1 calc R U . . .
C10 C 0.77514(7) 1.01943(14) 0.33148(7) 0.0514(4) Uani 1 1 d . . . . .
C11 C 0.77325(10) 1.13444(16) 0.33017(10) 0.0762(6) Uani 1 1 d . . . . .
H11A H 0.746470 1.157558 0.285274 0.114 Uiso 1 1 calc R U . . .
H11B H 0.820969 1.160599 0.344425 0.114 Uiso 1 1 calc R U . . .
H11C H 0.751101 1.158824 0.359975 0.114 Uiso 1 1 calc R U . . .
C12 C 0.80972(9) 0.98344(15) 0.40288(8) 0.0632(5) Uani 1 1 d . . . . .
H12A H 0.782904 1.007816 0.428636 0.095 Uiso 1 1 calc R U . . .
H12B H 0.857432 1.009687 0.421802 0.095 Uiso 1 1 calc R U . . .
H12C H 0.810936 0.909795 0.403876 0.095 Uiso 1 1 calc R U . . .
C13 C 0.81931(10) 0.9833(2) 0.29315(11) 0.0993(10) Uani 1 1 d . . . . .
H13A H 0.827260 0.910804 0.299569 0.149 Uiso 1 1 calc R U . . .
H13B H 0.864236 1.018524 0.309122 0.149 Uiso 1 1 calc R U . . .
H13C H 0.794787 0.997517 0.246176 0.149 Uiso 1 1 calc R U . . .
C14 C 0.55338(5) 0.78825(8) 0.37718(5) 0.0257(2) Uani 1 1 d . . . . .
C15 C 0.52734(6) 0.86896(9) 0.40142(5) 0.0325(2) Uani 1 1 d . . . . .
H15 H 0.484275 0.898620 0.374599 0.039 Uiso 1 1 calc R U . . .
C16 C 0.56319(6) 0.90698(9) 0.46416(6) 0.0344(2) Uani 1 1 d . . . . .
H16 H 0.543982 0.962282 0.479145 0.041 Uiso 1 1 calc R U . . .
C17 C 0.62626(6) 0.86658(9) 0.50560(5) 0.0318(2) Uani 1 1 d D . . . .
C20 C 0.66936(11) 0.91090(16) 0.57305(9) 0.0416(4) Uani 0.916(3) 1 d D U P A 1
C21 C 0.62639(11) 0.98384(15) 0.59683(8) 0.0600(5) Uani 0.916(3) 1 d D U P A 1
H21A H 0.613386 1.042315 0.567501 0.090 Uiso 0.916(3) 1 calc R U P A 1
H21B H 0.654163 1.005941 0.641725 0.090 Uiso 0.916(3) 1 calc R U P A 1
H21C H 0.584097 0.949980 0.596495 0.090 Uiso 0.916(3) 1 calc R U P A 1
C22 C 0.73132(10) 0.96768(16) 0.56688(10) 0.0641(5) Uani 0.916(3) 1 d D U P A 1
H22A H 0.760292 0.920778 0.553602 0.096 Uiso 0.916(3) 1 calc R U P A 1
H22B H 0.759246 0.997803 0.609451 0.096 Uiso 0.916(3) 1 calc R U P A 1
H22C H 0.714003 1.020720 0.533658 0.096 Uiso 0.916(3) 1 calc R U P A 1
C23 C 0.69659(15) 0.82700(16) 0.62387(8) 0.0762(7) Uani 0.916(3) 1 d D U P A 1
H23A H 0.657394 0.785867 0.624327 0.114 Uiso 0.916(3) 1 calc R U P A 1
H23B H 0.720598 0.856449 0.667575 0.114 Uiso 0.916(3) 1 calc R U P A 1
H23C H 0.729273 0.784827 0.612306 0.114 Uiso 0.916(3) 1 calc R U P A 1
C20' C 0.6622(11) 0.9141(17) 0.5752(9) 0.056(4) Uani 0.084(3) 1 d D U P A 2
C21' C 0.6225(11) 0.8921(17) 0.6210(8) 0.063(4) Uani 0.084(3) 1 d D U P A 2
H21D H 0.604677 0.823098 0.613941 0.095 Uiso 0.084(3) 1 calc R U P A 2
H21E H 0.583364 0.939139 0.611355 0.095 Uiso 0.084(3) 1 calc R U P A 2
H21F H 0.654133 0.900247 0.667000 0.095 Uiso 0.084(3) 1 calc R U P A 2
C22' C 0.6696(12) 1.0286(13) 0.5705(11) 0.071(4) Uani 0.084(3) 1 d D U P A 2
H22D H 0.702273 1.054292 0.612694 0.106 Uiso 0.084(3) 1 calc R U P A 2
H22E H 0.623991 1.060534 0.560036 0.106 Uiso 0.084(3) 1 calc R U P A 2
H22F H 0.687387 1.043948 0.535726 0.106 Uiso 0.084(3) 1 calc R U P A 2
C23' C 0.7381(10) 0.8785(18) 0.6079(10) 0.070(4) Uani 0.084(3) 1 d D U P A 2
H23D H 0.758838 0.907775 0.652053 0.104 Uiso 0.084(3) 1 calc R U P A 2
H23E H 0.764681 0.899950 0.581246 0.104 Uiso 0.084(3) 1 calc R U P A 2
H23F H 0.739142 0.804991 0.611250 0.104 Uiso 0.084(3) 1 calc R U P A 2
C18 C 0.65135(6) 0.78425(10) 0.48146(6) 0.0393(3) Uani 1 1 d . . . . .
H18 H 0.693808 0.753499 0.508715 0.047 Uiso 1 1 calc R U . . .
C19 C 0.61611(6) 0.74623(9) 0.41899(6) 0.0354(3) Uani 1 1 d . . . . .
H19 H 0.635019 0.690338 0.404245 0.042 Uiso 1 1 calc R U . . .
C24 C 0.53104(5) 0.56382(8) 0.32689(5) 0.0257(2) Uani 1 1 d . . . . .
C25 C 0.50872(6) 0.54876(8) 0.37908(5) 0.0290(2) Uani 1 1 d . . . . .
H25 H 0.483097 0.600131 0.390243 0.035 Uiso 1 1 calc R U . . .
C26 C 0.52339(6) 0.45963(9) 0.41511(6) 0.0322(2) Uani 1 1 d . . . . .
H26 H 0.507349 0.451320 0.450281 0.039 Uiso 1 1 calc R U . . .
C27 C 0.56096(6) 0.38259(8) 0.40074(6) 0.0327(2) Uani 1 1 d . . . . .
C28 C 0.58456(7) 0.39915(9) 0.34945(6) 0.0368(3) Uani 1 1 d . . . . .
H28 H 0.611385 0.348566 0.339171 0.044 Uiso 1 1 calc R U . . .
C29 C 0.56994(6) 0.48721(9) 0.31319(6) 0.0333(2) Uani 1 1 d . . . . .
H29 H 0.586601 0.495715 0.278449 0.040 Uiso 1 1 calc R U . . .
C30 C 0.57551(8) 0.28184(10) 0.43726(8) 0.0464(3) Uani 1 1 d . . . . .
C31 C 0.54920(11) 0.27986(13) 0.49414(9) 0.0651(5) Uani 1 1 d . . . . .
H31A H 0.571581 0.333948 0.525257 0.098 Uiso 1 1 calc R U . . .
H31B H 0.560678 0.214919 0.516782 0.098 Uiso 1 1 calc R U . . .
H31C H 0.498504 0.289456 0.476780 0.098 Uiso 1 1 calc R U . . .
C32 C 0.65440(11) 0.26208(16) 0.46566(11) 0.0726(6) Uani 1 1 d . . . . .
H32A H 0.671823 0.259000 0.429673 0.109 Uiso 1 1 calc R U . . .
H32B H 0.663735 0.198051 0.489539 0.109 Uiso 1 1 calc R U . . .
H32C H 0.678020 0.316561 0.495888 0.109 Uiso 1 1 calc R U . . .
C33 C 0.53861(14) 0.19898(12) 0.38788(12) 0.0770(6) Uani 1 1 d . . . . .
H33A H 0.488206 0.211403 0.370210 0.116 Uiso 1 1 calc R U . . .
H33B H 0.548144 0.133591 0.410105 0.116 Uiso 1 1 calc R U . . .
H33C H 0.555883 0.198976 0.351758 0.116 Uiso 1 1 calc R U . . .

loop_
_atom_site_aniso_label
_atom_site_aniso_U_11
_atom_site_aniso_U_22
_atom_site_aniso_U_33
_atom_site_aniso_U_23
_atom_site_aniso_U_13
_atom_site_aniso_U_12
C1 0.0231(6) 0.0217(6) 0.0263(6) 0.000 0.0084(5) 0.000
C2 0.0230(4) 0.0248(5) 0.0257(4) 0.0004(4) 0.0086(4) 0.0020(3)
C3 0.0253(4) 0.0242(5) 0.0254(5) 0.0010(3) 0.0093(4) 0.0019(4)
C4 0.0240(4) 0.0261(5) 0.0272(5) -0.0006(4) 0.0086(4) -0.0018(4)
C5 0.0356(6) 0.0348(6) 0.0575(8) -0.0165(6) 0.0234(6) -0.0095(5)
C6 0.0453(7) 0.0494(8) 0.0609(9) -0.0253(7) 0.0253(7) -0.0221(6)
C7 0.0292(5) 0.0550(8) 0.0297(5) -0.0017(5) 0.0084(4) -0.0143(5)
C8 0.0254(5) 0.0470(7) 0.0404(6) 0.0019(5) 0.0129(5) 0.0009(5)
C9 0.0282(5) 0.0324(5) 0.0378(6) -0.0040(4) 0.0132(4) -0.0008(4)
C10 0.0332(6) 0.0802(11) 0.0359(6) -0.0032(7) 0.0072(5) -0.0243(7)
C11 0.0588(10) 0.0826(13) 0.0689(11) 0.0147(10) 0.0024(8) -0.0412(10)
C12 0.0494(9) 0.0793(12) 0.0440(8) 0.0062(8) -0.0024(7) -0.0200(8)
C13 0.0383(9) 0.192(3) 0.0733(13) -0.0435(15) 0.0281(9) -0.0486(13)
C14 0.0252(5) 0.0249(5) 0.0258(4) -0.0007(4) 0.0081(4) 0.0023(4)
C15 0.0319(5) 0.0333(6) 0.0279(5) -0.0016(4) 0.0059(4) 0.0105(4)
C16 0.0377(6) 0.0334(6) 0.0291(5) -0.0040(4) 0.0087(4) 0.0105(5)
C17 0.0321(5) 0.0324(5) 0.0269(5) -0.0024(4) 0.0063(4) 0.0021(4)
C20 0.0429(8) 0.0407(8) 0.0295(7) -0.0080(6) 0.0001(6) 0.0066(7)
C21 0.0655(11) 0.0648(11) 0.0384(8) -0.0232(8) 0.0063(7) 0.0120(9)
C22 0.0453(9) 0.0655(12) 0.0639(11) -0.0190(9) -0.0003(8) -0.0083(8)
C23 0.1155(19) 0.0599(12) 0.0292(7) 0.0004(7) -0.0011(9) 0.0191(12)
C20' 0.056(6) 0.058(6) 0.037(6) -0.004(6) -0.003(5) -0.002(6)
C21' 0.074(7) 0.072(8) 0.035(6) -0.012(6) 0.009(6) 0.003(7)
C22' 0.072(8) 0.058(6) 0.057(8) -0.011(6) -0.005(7) -0.004(6)
C23' 0.065(7) 0.070(8) 0.055(8) -0.013(7) 0.001(6) 0.007(7)
C18 0.0314(6) 0.0415(7) 0.0354(6) -0.0057(5) 0.0012(5) 0.0114(5)
C19 0.0309(5) 0.0345(6) 0.0349(6) -0.0067(4) 0.0053(4) 0.0104(4)
C24 0.0263(5) 0.0232(4) 0.0273(5) 0.0009(4) 0.0096(4) 0.0011(4)
C25 0.0321(5) 0.0276(5) 0.0293(5) -0.0002(4) 0.0137(4) 0.0043(4)
C26 0.0372(6) 0.0319(5) 0.0303(5) 0.0035(4) 0.0158(4) 0.0010(4)
C27 0.0367(6) 0.0258(5) 0.0348(5) 0.0047(4) 0.0123(4) 0.0019(4)
C28 0.0428(6) 0.0286(5) 0.0436(6) 0.0046(5) 0.0214(5) 0.0113(5)
C29 0.0380(6) 0.0314(5) 0.0363(6) 0.0048(4) 0.0207(5) 0.0074(4)
C30 0.0595(8) 0.0297(6) 0.0519(8) 0.0134(5) 0.0229(7) 0.0067(6)
C31 0.0886(13) 0.0484(9) 0.0682(11) 0.0284(8) 0.0408(10) 0.0066(8)
C32 0.0710(12) 0.0669(11) 0.0788(12) 0.0385(10) 0.0267(10) 0.0324(9)
C33 0.1132(17) 0.0284(7) 0.0919(14) 0.0006(8) 0.0410(13) -0.0073(9)

_geom_special_details            
; 
 All esds (except the esd in the dihedral angle between two l.s. planes) 
 are estimated using the full covariance matrix.  The cell esds are taken 
 into account individually in the estimation of esds in distances, angles 
 and torsion angles; correlations between esds in cell parameters are only 
 used when they are defined by crystal symmetry.  An approximate (isotropic) 
 treatment of cell esds is used for estimating esds involving l.s. planes. 
;

loop_
_geom_bond_atom_site_label_1
_geom_bond_atom_site_label_2
_geom_bond_distance
_geom_bond_site_symmetry_2
_geom_bond_publ_flag
C1 C4 1.5348(12) . ?
C1 C4 1.5349(12) 2_655 ?
C1 C2 1.5364(13) 2_655 ?
C1 C2 1.5364(13) . ?
C2 C3 1.3537(14) . ?
C2 C14 1.4780(14) . ?
C3 C24 1.4779(14) . ?
C3 C3 1.4822(19) 2_655 ?
C4 C9 1.3877(15) . ?
C4 C5 1.3882(15) . ?
C5 C6 1.3899(18) . ?
C5 H5 0.9500 . ?
C6 C7 1.384(2) . ?
C6 H6 0.9500 . ?
C7 C8 1.3884(19) . ?
C7 C10 1.5353(17) . ?
C8 C9 1.3909(16) . ?
C8 H8 0.9500 . ?
C9 H9 0.9500 . ?
C10 C13 1.527(3) . ?
C10 C11 1.530(3) . ?
C10 C12 1.532(2) . ?
C11 H11A 0.9800 . ?
C11 H11B 0.9800 . ?
C11 H11C 0.9800 . ?
C12 H12A 0.9800 . ?
C12 H12B 0.9800 . ?
C12 H12C 0.9800 . ?
C13 H13A 0.9800 . ?
C13 H13B 0.9800 . ?
C13 H13C 0.9800 . ?
C14 C15 1.3907(14) . ?
C14 C19 1.3947(15) . ?
C15 C16 1.3895(15) . ?
C15 H15 0.9500 . ?
C16 C17 1.3885(16) . ?
C16 H16 0.9500 . ?
C17 C18 1.3962(16) . ?
C17 C20 1.529(2) . ?
C17 C20' 1.557(17) . ?
C20 C23 1.527(3) . ?
C20 C21 1.530(3) . ?
C20 C22 1.534(3) . ?
C21 H21A 0.9800 . ?
C21 H21B 0.9800 . ?
C21 H21C 0.9800 . ?
C22 H22A 0.9800 . ?
C22 H22B 0.9800 . ?
C22 H22C 0.9800 . ?
C23 H23A 0.9800 . ?
C23 H23B 0.9800 . ?
C23 H23C 0.9800 . ?
C20' C23' 1.536(18) . ?
C20' C22' 1.538(18) . ?
C20' C21' 1.541(18) . ?
C21' H21D 0.9800 . ?
C21' H21E 0.9800 . ?
C21' H21F 0.9800 . ?
C22' H22D 0.9800 . ?
C22' H22E 0.9800 . ?
C22' H22F 0.9800 . ?
C23' H23D 0.9800 . ?
C23' H23E 0.9800 . ?
C23' H23F 0.9800 . ?
C18 C19 1.3829(16) . ?
C18 H18 0.9500 . ?
C19 H19 0.9500 . ?
C24 C25 1.3947(14) . ?
C24 C29 1.3971(15) . ?
C25 C26 1.3931(15) . ?
C25 H25 0.9500 . ?
C26 C27 1.3899(16) . ?
C26 H26 0.9500 . ?
C27 C28 1.3961(17) . ?
C27 C30 1.5317(16) . ?
C28 C29 1.3835(16) . ?
C28 H28 0.9500 . ?
C29 H29 0.9500 . ?
C30 C31 1.531(2) . ?
C30 C33 1.533(3) . ?
C30 C32 1.535(2) . ?
C31 H31A 0.9800 . ?
C31 H31B 0.9800 . ?
C31 H31C 0.9800 . ?
C32 H32A 0.9800 . ?
C32 H32B 0.9800 . ?
C32 H32C 0.9800 . ?
C33 H33A 0.9800 . ?
C33 H33B 0.9800 . ?
C33 H33C 0.9800 . ?

loop_
_geom_angle_atom_site_label_1
_geom_angle_atom_site_label_2
_geom_angle_atom_site_label_3
_geom_angle
_geom_angle_site_symmetry_1
_geom_angle_site_symmetry_3
_geom_angle_publ_flag
C4 C1 C4 117.06(12) . 2_655 ?
C4 C1 C2 113.89(5) . 2_655 ?
C4 C1 C2 104.66(5) 2_655 2_655 ?
C4 C1 C2 104.67(5) . . ?
C4 C1 C2 113.89(5) 2_655 . ?
C2 C1 C2 101.86(11) 2_655 . ?
C3 C2 C14 128.03(9) . . ?
C3 C2 C1 109.56(9) . . ?
C14 C2 C1 121.34(9) . . ?
C2 C3 C24 126.88(9) . . ?
C2 C3 C3 109.47(6) . 2_655 ?
C24 C3 C3 123.63(6) . 2_655 ?
C9 C4 C5 117.17(10) . . ?
C9 C4 C1 119.50(9) . . ?
C5 C4 C1 122.38(9) . . ?
C4 C5 C6 121.00(12) . . ?
C4 C5 H5 119.5 . . ?
C6 C5 H5 119.5 . . ?
C7 C6 C5 122.20(12) . . ?
C7 C6 H6 118.9 . . ?
C5 C6 H6 118.9 . . ?
C6 C7 C8 116.57(11) . . ?
C6 C7 C10 121.08(13) . . ?
C8 C7 C10 122.18(13) . . ?
C7 C8 C9 121.67(11) . . ?
C7 C8 H8 119.2 . . ?
C9 C8 H8 119.2 . . ?
C4 C9 C8 121.38(11) . . ?
C4 C9 H9 119.3 . . ?
C8 C9 H9 119.3 . . ?
C13 C10 C11 108.68(17) . . ?
C13 C10 C12 108.29(17) . . ?
C11 C10 C12 109.29(14) . . ?
C13 C10 C7 111.22(13) . . ?
C11 C10 C7 111.30(14) . . ?
C12 C10 C7 107.99(12) . . ?
C10 C11 H11A 109.5 . . ?
C10 C11 H11B 109.5 . . ?
H11A C11 H11B 109.5 . . ?
C10 C11 H11C 109.5 . . ?
H11A C11 H11C 109.5 . . ?
H11B C11 H11C 109.5 . . ?
C10 C12 H12A 109.5 . . ?
C10 C12 H12B 109.5 . . ?
H12A C12 H12B 109.5 . . ?
C10 C12 H12C 109.5 . . ?
H12A C12 H12C 109.5 . . ?
H12B C12 H12C 109.5 . . ?
C10 C13 H13A 109.5 . . ?
C10 C13 H13B 109.5 . . ?
H13A C13 H13B 109.5 . . ?
C10 C13 H13C 109.5 . . ?
H13A C13 H13C 109.5 . . ?
H13B C13 H13C 109.5 . . ?
C15 C14 C19 117.13(10) . . ?
C15 C14 C2 122.31(9) . . ?
C19 C14 C2 120.41(9) . . ?
C16 C15 C14 121.18(10) . . ?
C16 C15 H15 119.4 . . ?
C14 C15 H15 119.4 . . ?
C17 C16 C15 121.98(10) . . ?
C17 C16 H16 119.0 . . ?
C15 C16 H16 119.0 . . ?
C16 C17 C18 116.52(10) . . ?
C16 C17 C20 123.26(12) . . ?
C18 C17 C20 120.15(12) . . ?
C16 C17 C20' 118.1(9) . . ?
C18 C17 C20' 125.4(9) . . ?
C23 C20 C17 110.17(15) . . ?
C23 C20 C21 108.63(18) . . ?
C17 C20 C21 111.67(15) . . ?
C23 C20 C22 109.28(19) . . ?
C17 C20 C22 108.08(15) . . ?
C21 C20 C22 108.98(17) . . ?
C20 C21 H21A 109.5 . . ?
C20 C21 H21B 109.5 . . ?
H21A C21 H21B 109.5 . . ?
C20 C21 H21C 109.5 . . ?
H21A C21 H21C 109.5 . . ?
H21B C21 H21C 109.5 . . ?
C20 C22 H22A 109.5 . . ?
C20 C22 H22B 109.5 . . ?
H22A C22 H22B 109.5 . . ?
C20 C22 H22C 109.5 . . ?
H22A C22 H22C 109.5 . . ?
H22B C22 H22C 109.5 . . ?
C20 C23 H23A 109.5 . . ?
C20 C23 H23B 109.5 . . ?
H23A C23 H23B 109.5 . . ?
C20 C23 H23C 109.5 . . ?
H23A C23 H23C 109.5 . . ?
H23B C23 H23C 109.5 . . ?
C23' C20' C22' 103.1(16) . . ?
C23' C20' C21' 109.6(17) . . ?
C22' C20' C21' 108.8(17) . . ?
C23' C20' C17 111.3(14) . . ?
C22' C20' C17 111.1(15) . . ?
C21' C20' C17 112.6(14) . . ?
C20' C21' H21D 109.5 . . ?
C20' C21' H21E 109.5 . . ?
H21D C21' H21E 109.5 . . ?
C20' C21' H21F 109.5 . . ?
H21D C21' H21F 109.5 . . ?
H21E C21' H21F 109.5 . . ?
C20' C22' H22D 109.5 . . ?
C20' C22' H22E 109.5 . . ?
H22D C22' H22E 109.5 . . ?
C20' C22' H22F 109.5 . . ?
H22D C22' H22F 109.5 . . ?
H22E C22' H22F 109.5 . . ?
C20' C23' H23D 109.5 . . ?
C20' C23' H23E 109.5 . . ?
H23D C23' H23E 109.5 . . ?
C20' C23' H23F 109.5 . . ?
H23D C23' H23F 109.5 . . ?
H23E C23' H23F 109.5 . . ?
C19 C18 C17 121.83(11) . . ?
C19 C18 H18 119.1 . . ?
C17 C18 H18 119.1 . . ?
C18 C19 C14 121.34(10) . . ?
C18 C19 H19 119.3 . . ?
C14 C19 H19 119.3 . . ?
C25 C24 C29 117.48(10) . . ?
C25 C24 C3 121.62(9) . . ?
C29 C24 C3 120.89(9) . . ?
C26 C25 C24 121.10(10) . . ?
C26 C25 H25 119.5 . . ?
C24 C25 H25 119.5 . . ?
C27 C26 C25 121.46(10) . . ?
C27 C26 H26 119.3 . . ?
C25 C26 H26 119.3 . . ?
C26 C27 C28 117.12(10) . . ?
C26 C27 C30 123.02(11) . . ?
C28 C27 C30 119.84(11) . . ?
C29 C28 C27 121.80(10) . . ?
C29 C28 H28 119.1 . . ?
C27 C28 H28 119.1 . . ?
C28 C29 C24 121.01(10) . . ?
C28 C29 H29 119.5 . . ?
C24 C29 H29 119.5 . . ?
C31 C30 C27 112.25(12) . . ?
C31 C30 C33 109.05(15) . . ?
C27 C30 C33 108.19(13) . . ?
C31 C30 C32 108.18(14) . . ?
C27 C30 C32 109.49(13) . . ?
C33 C30 C32 109.67(16) . . ?
C30 C31 H31A 109.5 . . ?
C30 C31 H31B 109.5 . . ?
H31A C31 H31B 109.5 . . ?
C30 C31 H31C 109.5 . . ?
H31A C31 H31C 109.5 . . ?
H31B C31 H31C 109.5 . . ?
C30 C32 H32A 109.5 . . ?
C30 C32 H32B 109.5 . . ?
H32A C32 H32B 109.5 . . ?
C30 C32 H32C 109.5 . . ?
H32A C32 H32C 109.5 . . ?
H32B C32 H32C 109.5 . . ?
C30 C33 H33A 109.5 . . ?
C30 C33 H33B 109.5 . . ?
H33A C33 H33B 109.5 . . ?
C30 C33 H33C 109.5 . . ?
H33A C33 H33C 109.5 . . ?
H33B C33 H33C 109.5 . . ?

loop_
_geom_torsion_atom_site_label_1
_geom_torsion_atom_site_label_2
_geom_torsion_atom_site_label_3
_geom_torsion_atom_site_label_4
_geom_torsion
_geom_torsion_site_symmetry_1
_geom_torsion_site_symmetry_2
_geom_torsion_site_symmetry_3
_geom_torsion_site_symmetry_4
_geom_torsion_publ_flag
C4 C1 C2 C3 -117.93(9) . . . . ?
C4 C1 C2 C3 113.00(10) 2_655 . . . ?
C2 C1 C2 C3 0.92(5) 2_655 . . . ?
C4 C1 C2 C14 51.13(11) . . . . ?
C4 C1 C2 C14 -77.93(11) 2_655 . . . ?
C2 C1 C2 C14 169.99(11) 2_655 . . . ?
C14 C2 C3 C24 8.00(17) . . . . ?
C1 C2 C3 C24 176.14(8) . . . . ?
C14 C2 C3 C3 -170.44(11) . . . 2_655 ?
C1 C2 C3 C3 -2.30(13) . . . 2_655 ?
C4 C1 C4 C9 -157.01(11) 2_655 . . . ?
C2 C1 C4 C9 -34.53(13) 2_655 . . . ?
C2 C1 C4 C9 75.85(11) . . . . ?
C4 C1 C4 C5 34.46(10) 2_655 . . . ?
C2 C1 C4 C5 156.94(11) 2_655 . . . ?
C2 C1 C4 C5 -92.68(13) . . . . ?
C9 C4 C5 C6 -1.2(2) . . . . ?
C1 C4 C5 C6 167.55(13) . . . . ?
C4 C5 C6 C7 0.1(2) . . . . ?
C5 C6 C7 C8 1.0(2) . . . . ?
C5 C6 C7 C10 -174.38(14) . . . . ?
C6 C7 C8 C9 -1.0(2) . . . . ?
C10 C7 C8 C9 174.31(12) . . . . ?
C5 C4 C9 C8 1.21(18) . . . . ?
C1 C4 C9 C8 -167.91(10) . . . . ?
C7 C8 C9 C4 -0.11(19) . . . . ?
C6 C7 C10 C13 -159.15(18) . . . . ?
C8 C7 C10 C13 25.8(2) . . . . ?
C6 C7 C10 C11 -37.8(2) . . . . ?
C8 C7 C10 C11 147.11(15) . . . . ?
C6 C7 C10 C12 82.2(2) . . . . ?
C8 C7 C10 C12 -92.92(17) . . . . ?
C3 C2 C14 C15 -143.36(12) . . . . ?
C1 C2 C14 C15 49.75(14) . . . . ?
C3 C2 C14 C19 41.19(17) . . . . ?
C1 C2 C14 C19 -125.70(11) . . . . ?
C19 C14 C15 C16 1.20(18) . . . . ?
C2 C14 C15 C16 -174.39(11) . . . . ?
C14 C15 C16 C17 -0.1(2) . . . . ?
C15 C16 C17 C18 -1.16(19) . . . . ?
C15 C16 C17 C20 175.84(15) . . . . ?
C15 C16 C17 C20' -179.6(10) . . . . ?
C16 C17 C20 C23 136.68(18) . . . . ?
C18 C17 C20 C23 -46.4(2) . . . . ?
C16 C17 C20 C21 15.9(2) . . . . ?
C18 C17 C20 C21 -167.23(16) . . . . ?
C16 C17 C20 C22 -103.99(17) . . . . ?
C18 C17 C20 C22 72.9(2) . . . . ?
C16 C17 C20' C23' -166.5(13) . . . . ?
C18 C17 C20' C23' 15(2) . . . . ?
C16 C17 C20' C22' -52.3(18) . . . . ?
C18 C17 C20' C22' 129.4(14) . . . . ?
C16 C17 C20' C21' 70.0(17) . . . . ?
C18 C17 C20' C21' -108.4(15) . . . . ?
C16 C17 C18 C19 1.4(2) . . . . ?
C20 C17 C18 C19 -175.69(15) . . . . ?
C20' C17 C18 C19 179.8(11) . . . . ?
C17 C18 C19 C14 -0.4(2) . . . . ?
C15 C14 C19 C18 -0.95(19) . . . . ?
C2 C14 C19 C18 174.73(12) . . . . ?
C2 C3 C24 C25 48.24(16) . . . . ?
C3 C3 C24 C25 -133.53(13) 2_655 . . . ?
C2 C3 C24 C29 -133.02(12) . . . . ?
C3 C3 C24 C29 45.22(18) 2_655 . . . ?
C29 C24 C25 C26 -1.44(17) . . . . ?
C3 C24 C25 C26 177.35(10) . . . . ?
C24 C25 C26 C27 0.28(18) . . . . ?
C25 C26 C27 C28 1.21(18) . . . . ?
C25 C26 C27 C30 -177.35(12) . . . . ?
C26 C27 C28 C29 -1.55(19) . . . . ?
C30 C27 C28 C29 177.06(13) . . . . ?
C27 C28 C29 C24 0.4(2) . . . . ?
C25 C24 C29 C28 1.11(17) . . . . ?
C3 C24 C29 C28 -177.69(11) . . . . ?
C26 C27 C30 C31 -4.6(2) . . . . ?
C28 C27 C30 C31 176.87(14) . . . . ?
C26 C27 C30 C33 115.77(16) . . . . ?
C28 C27 C30 C33 -62.76(18) . . . . ?
C26 C27 C30 C32 -124.75(15) . . . . ?
C28 C27 C30 C32 56.72(18) . . . . ?

_refine_diff_density_max         0.347
_refine_diff_density_min         -0.210
_refine_diff_density_rms         0.045

_shelx_res_file                  
; 
TITL YG_SC_6_13_a.res in C2/c 
    YG_SC_6_13_a.res 
    created by SHELXL-2018/3 at 08:32:03 on 31-Aug-2021 
CELL 0.71073 20.64400 13.30240 21.86480 90.0000 111.8181 90.0000 
ZERR 4.00 0.00130 0.00080 0.00198 0.0000 0.0020 0.0000 
LATT 7 
SYMM -X, Y, 1/2-Z 
SFAC C  H 
UNIT 260 312 
L.S. 10 
ACTA 
OMIT -1   1   2 
DELU C20 > C23' 
SIMU 0.01 C20 > C23' 
DELU C20 > C23' 
SIMU 0.01 C20 > C23' 
BOND $H 
FMAP 2 
PLAN 20 
SIZE 0.22 0.25 0.26 
CONF 
TEMP -80.150 
WGHT    0.086500    2.581100 
FVAR       0.16758   0.91571 
C1    1    0.500000    0.824915    0.250000    10.50000    0.02311    0.02175 = 
         0.02630    0.00000    0.00844    0.00000 
C2    1    0.519713    0.752118    0.308664    11.00000    0.02303    0.02479 = 
         0.02573    0.00039    0.00862    0.00204 
C3    1    0.513259    0.656206    0.286492    11.00000    0.02530    0.02418 = 
         0.02538    0.00096    0.00932    0.00189 
C4    1    0.566838    0.885154    0.261120    11.00000    0.02396    0.02615 = 
         0.02715   -0.00063    0.00859   -0.00176 
C5    1    0.580567    0.976310    0.294405    11.00000    0.03559    0.03481 = 
         0.05750   -0.01646    0.02338   -0.00945 
AFIX  43 
H5    2    0.544358    1.009588    0.303392    11.00000   -1.20000 
AFIX   0 
C6    1    0.646486    1.019625    0.314782    11.00000    0.04531    0.04938 = 
         0.06093   -0.02527    0.02530   -0.02212 
AFIX  43 
H6    2    0.654188    1.081995    0.337545    11.00000   -1.20000 
AFIX   0 
C7    1    0.701282    0.974934    0.303021    11.00000    0.02919    0.05501 = 
         0.02966   -0.00168    0.00844   -0.01429 
C8    1    0.686949    0.884666    0.268696    11.00000    0.02540    0.04696 = 
         0.04035    0.00189    0.01290    0.00092 
AFIX  43 
H8    2    0.722981    0.852116    0.259021    11.00000   -1.20000 
AFIX   0 
C9    1    0.621168    0.840686    0.248115    11.00000    0.02822    0.03238 = 
         0.03779   -0.00404    0.01316   -0.00082 
AFIX  43 
H9    2    0.613268    0.778915    0.224666    11.00000   -1.20000 
AFIX   0 
C10   1    0.775139    1.019429    0.331479    11.00000    0.03324    0.08022 = 
         0.03594   -0.00323    0.00724   -0.02430 
C11   1    0.773250    1.134445    0.330170    11.00000    0.05875    0.08257 = 
         0.06888    0.01470    0.00235   -0.04115 
AFIX 137 
H11A  2    0.746470    1.157558    0.285274    11.00000   -1.50000 
H11B  2    0.820969    1.160599    0.344425    11.00000   -1.50000 
H11C  2    0.751101    1.158824    0.359975    11.00000   -1.50000 
AFIX   0 
C12   1    0.809718    0.983439    0.402882    11.00000    0.04944    0.07926 = 
         0.04398    0.00618   -0.00236   -0.02001 
AFIX 137 
H12A  2    0.782904    1.007816    0.428636    11.00000   -1.50000 
H12B  2    0.857432    1.009687    0.421802    11.00000   -1.50000 
H12C  2    0.810936    0.909795    0.403876    11.00000   -1.50000 
AFIX   0 
C13   1    0.819312    0.983335    0.293153    11.00000    0.03829    0.19250 = 
         0.07334   -0.04347    0.02812   -0.04859 
AFIX 137 
H13A  2    0.827260    0.910804    0.299569    11.00000   -1.50000 
H13B  2    0.864236    1.018524    0.309122    11.00000   -1.50000 
H13C  2    0.794787    0.997517    0.246176    11.00000   -1.50000 
AFIX   0 
C14   1    0.553383    0.788255    0.377183    11.00000    0.02520    0.02486 = 
         0.02579   -0.00073    0.00806    0.00228 
C15   1    0.527343    0.868958    0.401417    11.00000    0.03192    0.03334 = 
         0.02789   -0.00164    0.00594    0.01055 
AFIX  43 
H15   2    0.484275    0.898620    0.374599    11.00000   -1.20000 
AFIX   0 
C16   1    0.563194    0.906981    0.464155    11.00000    0.03767    0.03336 = 
         0.02906   -0.00396    0.00869    0.01049 
AFIX  43 
H16   2    0.543982    0.962282    0.479145    11.00000   -1.20000 
AFIX   0 
SAME C17 C20' C21' > C23' 
C17   1    0.626259    0.866577    0.505599    11.00000    0.03209    0.03240 = 
         0.02694   -0.00238    0.00635    0.00207 
PART 1 21 
C20   1    0.669356    0.910899    0.573050    21.00000    0.04294    0.04070 = 
         0.02953   -0.00799    0.00007    0.00659 
C21   1    0.626388    0.983841    0.596830    21.00000    0.06550    0.06475 = 
         0.03843   -0.02320    0.00629    0.01200 
AFIX 133 
H21A  2    0.613386    1.042315    0.567501    21.00000   -1.50000 
H21B  2    0.654163    1.005941    0.641725    21.00000   -1.50000 
H21C  2    0.584097    0.949980    0.596495    21.00000   -1.50000 
AFIX   0 
C22   1    0.731318    0.967676    0.566884    21.00000    0.04531    0.06548 = 
         0.06391   -0.01896   -0.00025   -0.00832 
AFIX 133 
H22A  2    0.760292    0.920778    0.553602    21.00000   -1.50000 
H22B  2    0.759246    0.997803    0.609451    21.00000   -1.50000 
H22C  2    0.714003    1.020720    0.533658    21.00000   -1.50000 
AFIX   0 
C23   1    0.696595    0.826996    0.623866    21.00000    0.11546    0.05988 = 
         0.02923    0.00036   -0.00114    0.01906 
AFIX 133 
H23A  2    0.657394    0.785867    0.624327    21.00000   -1.50000 
H23B  2    0.720598    0.856449    0.667575    21.00000   -1.50000 
H23C  2    0.729273    0.784827    0.612306    21.00000   -1.50000 
AFIX   0 
PART 2 -21 
C20'  1    0.662178    0.914099    0.575163   -21.00000    0.05622    0.05793 = 
         0.03715   -0.00450   -0.00311   -0.00179 
C21'  1    0.622475    0.892148    0.621040   -21.00000    0.07415    0.07194 = 
         0.03463   -0.01205    0.00904    0.00268 
AFIX 133 
H21D  2    0.604677    0.823098    0.613941   -21.00000   -1.50000 
H21E  2    0.583364    0.939139    0.611355   -21.00000   -1.50000 
H21F  2    0.654133    0.900247    0.667000   -21.00000   -1.50000 
AFIX   0 
C22'  1    0.669634    1.028607    0.570480   -21.00000    0.07245    0.05779 = 
         0.05721   -0.01109   -0.00541   -0.00388 
AFIX 133 
H22D  2    0.702273    1.054292    0.612694   -21.00000   -1.50000 
H22E  2    0.623991    1.060534    0.560036   -21.00000   -1.50000 
H22F  2    0.687387    1.043948    0.535726   -21.00000   -1.50000 
AFIX   0 
C23'  1    0.738075    0.878482    0.607888   -21.00000    0.06511    0.07009 = 
         0.05494   -0.01270    0.00076    0.00710 
AFIX 133 
H23D  2    0.758838    0.907775    0.652053   -21.00000   -1.50000 
H23E  2    0.764681    0.899950    0.581246   -21.00000   -1.50000 
H23F  2    0.739142    0.804991    0.611250   -21.00000   -1.50000 
AFIX   0 
PART 0 
C18   1    0.651348    0.784250    0.481462    11.00000    0.03144    0.04152 = 
         0.03537   -0.00571    0.00123    0.01139 
AFIX  43 
H18   2    0.693808    0.753499    0.508715    11.00000   -1.20000 
AFIX   0 
C19   1    0.616112    0.746226    0.418988    11.00000    0.03086    0.03448 = 
         0.03488   -0.00669    0.00534    0.01044 
AFIX  43 
H19   2    0.635019    0.690338    0.404245    11.00000   -1.20000 
AFIX   0 
C24   1    0.531043    0.563823    0.326892    11.00000    0.02631    0.02323 = 
         0.02728    0.00088    0.00956    0.00111 
C25   1    0.508725    0.548756    0.379080    11.00000    0.03210    0.02757 = 
         0.02932   -0.00020    0.01374    0.00427 
AFIX  43 
H25   2    0.483097    0.600131    0.390243    11.00000   -1.20000 
AFIX   0 
C26   1    0.523387    0.459630    0.415109    11.00000    0.03721    0.03192 = 
         0.03027    0.00349    0.01580    0.00103 
AFIX  43 
H26   2    0.507349    0.451320    0.450281    11.00000   -1.20000 
AFIX   0 
C27   1    0.560963    0.382590    0.400736    11.00000    0.03667    0.02583 = 
         0.03476    0.00470    0.01228    0.00194 
C28   1    0.584558    0.399148    0.349451    11.00000    0.04282    0.02855 = 
         0.04363    0.00465    0.02135    0.01131 
AFIX  43 
H28   2    0.611385    0.348566    0.339171    11.00000   -1.20000 
AFIX   0 
C29   1    0.569938    0.487210    0.313194    11.00000    0.03801    0.03139 = 
         0.03633    0.00484    0.02073    0.00742 
AFIX  43 
H29   2    0.586601    0.495715    0.278449    11.00000   -1.20000 
AFIX   0 
C30   1    0.575506    0.281837    0.437263    11.00000    0.05953    0.02970 = 
         0.05188    0.01337    0.02293    0.00670 
C31   1    0.549201    0.279862    0.494138    11.00000    0.08859    0.04842 = 
         0.06824    0.02838    0.04079    0.00664 
AFIX 137 
H31A  2    0.571581    0.333948    0.525257    11.00000   -1.50000 
H31B  2    0.560678    0.214919    0.516782    11.00000   -1.50000 
H31C  2    0.498504    0.289456    0.476780    11.00000   -1.50000 
AFIX   0 
C32   1    0.654401    0.262076    0.465656    11.00000    0.07099    0.06686 = 
         0.07884    0.03846    0.02665    0.03238 
AFIX 137 
H32A  2    0.671823    0.259000    0.429673    11.00000   -1.50000 
H32B  2    0.663735    0.198051    0.489539    11.00000   -1.50000 
H32C  2    0.678020    0.316561    0.495888    11.00000   -1.50000 
AFIX   0 
C33   1    0.538608    0.198981    0.387882    11.00000    0.11323    0.02844 = 
         0.09186    0.00061    0.04102   -0.00735 
AFIX 137 
H33A  2    0.488206    0.211403    0.370210    11.00000   -1.50000 
H33B  2    0.548144    0.133591    0.410105    11.00000   -1.50000 
H33C  2    0.555883    0.198976    0.351758    11.00000   -1.50000 
AFIX   0 
HKLF 4 
  
  
  
  
REM  YG_SC_6_13_a.res in C2/c 
REM wR2 = 0.1645, GooF = S = 1.019, Restrained GooF = 1.016 for all data 
REM R1 = 0.0565 for 6367 Fo > 4sig(Fo) and 0.0783 for all 8531 data 
REM 337 parameters refined using 136 restraints 
  
END 
  
WGHT      0.0865      2.5811 
  
REM Highest difference peak  0.347,  deepest hole -0.210,  1-sigma level  0.045 
Q1    1   0.5221  0.6145  0.3082  11.00000  0.05    0.35 
Q2    1   0.5000  0.6548  0.2500  10.50000  0.05    0.34 
Q3    1   0.5147  0.7016  0.3019  11.00000  0.05    0.33 
Q4    1   0.6454  0.8421  0.4919  11.00000  0.05    0.31 
Q5    1   0.5485  0.8403  0.3874  11.00000  0.05    0.30 
Q6    1   0.5116  0.5520  0.3457  11.00000  0.05    0.30 
Q7    1   0.4922  0.7954  0.2177  11.00000  0.05    0.29 
Q8    1   0.5963  0.8777  0.2517  11.00000  0.05    0.29 
Q9    1   0.5398  0.7706  0.3432  11.00000  0.05    0.29 
Q10   1   0.7972  0.9791  0.3223  11.00000  0.05    0.29 
Q11   1   0.4693  0.8569  0.2498  11.00000  0.05    0.28 
Q12   1   0.5191  0.5051  0.3952  11.00000  0.05    0.28 
Q13   1   0.6503  0.8735  0.2561  11.00000  0.05    0.28 
Q14   1   0.6735  0.9814  0.3153  11.00000  0.05    0.27 
Q15   1   0.5514  0.8913  0.4289  11.00000  0.05    0.27 
Q16   1   0.5706  0.3354  0.4211  11.00000  0.05    0.27 
Q17   1   0.5796  0.9250  0.2840  11.00000  0.05    0.26 
Q18   1   0.5451  0.5271  0.3217  11.00000  0.05    0.26 
Q19   1   0.5669  0.4410  0.3309  11.00000  0.05    0.25 
Q20   1   0.7382  0.9994  0.3180  11.00000  0.05    0.25 
;
_shelx_res_checksum              82651
####################################################################### 
# 
# This file contains crystal structure data downloaded from the 
# Cambridge Structural Database (CSD) hosted by the Cambridge 
# Crystallographic Data Centre (CCDC).
# 
# Full information about CCDC data access policies and citation 
# guidelines are available at http://www.ccdc.cam.ac.uk/access/V1 
# 
# Audit and citation data items may have been added by the CCDC. 
# Please retain this information to preserve the provenance of 
# this file and to allow appropriate attribution of the data. 
# 
#######################################################################

data_6c
_database_code_depnum_ccdc_archive 'CCDC 2214605'
loop_
_audit_author_name
_audit_author_address
'Nathalie Saffon'
;Institut de Chimie de Toulouse 
France
;
_audit_update_record             
;
2024-05-13 deposited with the CCDC.	2024-05-15 downloaded from the CCDC.
;

_audit_creation_method           SHELXL-2018/3
_shelx_SHELXL_version_number     2018/3
_chemical_name_systematic        ?
_chemical_name_common            ?
_chemical_melting_point          ?
_chemical_formula_moiety         'C47 H38'
_chemical_formula_sum            'C47 H38'
_chemical_formula_weight         602.77

loop_
_atom_type_symbol
_atom_type_description
_atom_type_scat_dispersion_real
_atom_type_scat_dispersion_imag
_atom_type_scat_source
C C 0.0033 0.0016 'International Tables Vol C Tables 4.2.6.8 and 6.1.1.4'
H H 0.0000 0.0000 'International Tables Vol C Tables 4.2.6.8 and 6.1.1.4'

_space_group_crystal_system      triclinic
_space_group_IT_number           2
_space_group_name_H-M_alt        'P -1'
_space_group_name_Hall           '-P 1'

_shelx_space_group_comment       
; 
The symmetry employed for this shelxl refinement is uniquely defined 
by the following loop, which should always be used as a source of 
symmetry information in preference to the above space-group names. 
They are only intended as comments. 
;

loop_
_space_group_symop_operation_xyz
'x, y, z'
'-x, -y, -z'

_cell_length_a                   10.6181(5)
_cell_length_b                   10.9815(6)
_cell_length_c                   16.4791(9)
_cell_angle_alpha                100.650(2)
_cell_angle_beta                 106.0590(19)
_cell_angle_gamma                91.5785(19)
_cell_volume                     1808.41(16)
_cell_formula_units_Z            2
_cell_measurement_temperature    193(2)
_cell_measurement_reflns_used    9988
_cell_measurement_theta_min      2.51
_cell_measurement_theta_max      27.31

_exptl_crystal_description       needle
_exptl_crystal_colour            yellow
_exptl_crystal_density_meas      ?
_exptl_crystal_density_method    ?
_exptl_crystal_density_diffrn    1.107
_exptl_crystal_F_000             640
_exptl_transmission_factor_min   ?
_exptl_transmission_factor_max   ?
_exptl_crystal_size_max          0.400
_exptl_crystal_size_mid          0.100
_exptl_crystal_size_min          0.060
_exptl_absorpt_coefficient_mu    0.062
_shelx_estimated_absorpt_T_min   0.975
_shelx_estimated_absorpt_T_max   0.996
_exptl_absorpt_correction_type   multi-scan
_exptl_absorpt_correction_T_min  0.6944
_exptl_absorpt_correction_T_max  0.7374
_exptl_absorpt_process_details   'SADABS (Bruker-AXS)'
_exptl_absorpt_special_details   
;
SADABS-2016/2 Krause, L., Herbst-Irmer, R., Sheldrick G.M. & Stalke D.,
 J. Appl. Cryst. 48 (2015) 3-10.
;
_diffrn_ambient_temperature      193(2)
_diffrn_radiation_wavelength     0.71073
_diffrn_radiation_type           MoK\a
_diffrn_source                   'fine-focus sealed tube'
_diffrn_measurement_device_type  'Bruker D8-Venture Photon III-C14 detector'
_diffrn_measurement_method       'phi and omega scans'
_diffrn_detector_area_resol_mean 7.3910
_diffrn_reflns_number            85443
_diffrn_reflns_av_unetI/netI     0.0448
_diffrn_reflns_av_R_equivalents  0.0853
_diffrn_reflns_limit_h_min       -14
_diffrn_reflns_limit_h_max       13
_diffrn_reflns_limit_k_min       -14
_diffrn_reflns_limit_k_max       14
_diffrn_reflns_limit_l_min       -21
_diffrn_reflns_limit_l_max       21
_diffrn_reflns_theta_min         2.511
_diffrn_reflns_theta_max         28.323
_diffrn_reflns_theta_full        25.242
_diffrn_measured_fraction_theta_max 0.997
_diffrn_measured_fraction_theta_full 0.999
_diffrn_reflns_Laue_measured_fraction_max 0.997
_diffrn_reflns_Laue_measured_fraction_full 0.999
_diffrn_reflns_point_group_measured_fraction_max 0.997
_diffrn_reflns_point_group_measured_fraction_full 0.999
_reflns_number_total             8989
_reflns_number_gt                5588
_reflns_threshold_expression     'I > 2\s(I)'
_reflns_Friedel_coverage         0.000
_reflns_Friedel_fraction_max     .
_reflns_Friedel_fraction_full    .

_reflns_special_details          
; 
 Reflections were merged by SHELXL according to the crystal 
 class for the calculation of statistics and refinement. 
  
 Structure factors included contributions from the .fab file. 
  
 _reflns_Friedel_fraction is defined as the number of unique 
 Friedel pairs measured divided by the number that would be 
 possible theoretically, ignoring centric projections and 
 systematic absences. 
;

_computing_data_collection       'Bruker APEX3'
_computing_cell_refinement       'Bruker SAINT'
_computing_data_reduction        'Bruker SAINT'
_computing_structure_solution    'SHELXT (Sheldrick 2015)'
_computing_structure_refinement  'SHELXL-2018/3 (Sheldrick, 2018)'
_computing_molecular_graphics    'Bruker SHELXTL'
_computing_publication_material  'Bruker SHELXTL'
_refine_special_details          ?
_refine_ls_structure_factor_coef Fsqd
_refine_ls_matrix_type           full
_refine_ls_weighting_scheme      calc
_refine_ls_weighting_details     
'w=1/[\s^2^(Fo^2^)+(0.0897P)^2^+0.4366P] where P=(Fo^2^+2Fc^2^)/3'
_atom_sites_solution_primary     dual
_atom_sites_solution_secondary   ?
_atom_sites_solution_hydrogens   geom
_refine_ls_hydrogen_treatment    constr
_refine_ls_extinction_method     none
_refine_ls_extinction_coef       .
_refine_ls_number_reflns         8989
_refine_ls_number_parameters     430
_refine_ls_number_restraints     0
_refine_ls_R_factor_all          0.1002
_refine_ls_R_factor_gt           0.0575
_refine_ls_wR_factor_ref         0.1796
_refine_ls_wR_factor_gt          0.1530
_refine_ls_goodness_of_fit_ref   1.016
_refine_ls_restrained_S_all      1.016
_refine_ls_shift/su_max          0.000
_refine_ls_shift/su_mean         0.000

loop_
_atom_site_label
_atom_site_type_symbol
_atom_site_fract_x
_atom_site_fract_y
_atom_site_fract_z
_atom_site_U_iso_or_equiv
_atom_site_adp_type
_atom_site_occupancy
_atom_site_site_symmetry_order
_atom_site_calc_flag
_atom_site_refinement_flags_posn
_atom_site_refinement_flags_adp
_atom_site_refinement_flags_occupancy
_atom_site_disorder_assembly
_atom_site_disorder_group
C1 C 0.38289(18) 0.62735(15) 0.19797(11) 0.0322(4) Uani 1 1 d . . . . .
C2 C 0.33696(18) 0.75353(15) 0.17916(11) 0.0319(4) Uani 1 1 d . . . . .
C3 C 0.29306(17) 0.81605(15) 0.24456(11) 0.0299(4) Uani 1 1 d . . . . .
C4 C 0.31789(17) 0.74521(15) 0.31463(11) 0.0292(4) Uani 1 1 d . . . . .
C5 C 0.34989(17) 0.62891(15) 0.28384(11) 0.0316(4) Uani 1 1 d . . . . .
C6 C 0.53313(18) 0.62463(17) 0.21675(11) 0.0357(4) Uani 1 1 d . . . . .
C7 C 0.5959(2) 0.5153(2) 0.22469(16) 0.0527(6) Uani 1 1 d . . . . .
H7 H 0.544618 0.439850 0.217984 0.063 Uiso 1 1 calc R U . . .
C8 C 0.7307(2) 0.5146(2) 0.24205(19) 0.0654(7) Uani 1 1 d . . . . .
H8 H 0.769813 0.438433 0.246691 0.079 Uiso 1 1 calc R U . . .
C9 C 0.8100(2) 0.6210(2) 0.25281(18) 0.0613(6) Uani 1 1 d . . . . .
C10 C 0.7496(2) 0.7304(2) 0.24874(17) 0.0562(6) Uani 1 1 d . . . . .
H10 H 0.801994 0.806107 0.258586 0.067 Uiso 1 1 calc R U . . .
C11 C 0.6142(2) 0.73222(18) 0.23063(13) 0.0428(5) Uani 1 1 d . . . . .
H11 H 0.576018 0.809080 0.227649 0.051 Uiso 1 1 calc R U . . .
C12 C 0.9560(3) 0.6169(3) 0.2658(3) 0.1059(13) Uani 1 1 d . . . . .
H12A H 0.973452 0.536625 0.235383 0.159 Uiso 1 1 calc R U . . .
H12B H 1.001189 0.627369 0.327491 0.159 Uiso 1 1 calc R U . . .
H12C H 0.988081 0.684059 0.243050 0.159 Uiso 1 1 calc R U . . .
C13 C 0.30266(18) 0.52199(16) 0.12486(11) 0.0337(4) Uani 1 1 d . . . . .
C14 C 0.3528(2) 0.44996(18) 0.06447(13) 0.0446(5) Uani 1 1 d . . . . .
H14 H 0.442578 0.464385 0.066963 0.054 Uiso 1 1 calc R U . . .
C15 C 0.2731(2) 0.35670(19) 0.00019(14) 0.0509(5) Uani 1 1 d . . . . .
H15 H 0.309791 0.308408 -0.040294 0.061 Uiso 1 1 calc R U . . .
C16 C 0.1422(2) 0.33287(18) -0.00603(13) 0.0442(5) Uani 1 1 d . . . . .
C17 C 0.0914(2) 0.40667(18) 0.05300(13) 0.0423(5) Uani 1 1 d . . . . .
H17 H 0.001043 0.393505 0.049497 0.051 Uiso 1 1 calc R U . . .
C18 C 0.17026(19) 0.49953(17) 0.11719(12) 0.0379(4) Uani 1 1 d . . . . .
H18 H 0.132780 0.548854 0.156793 0.045 Uiso 1 1 calc R U . . .
C19 C 0.0554(3) 0.2308(2) -0.07399(15) 0.0603(6) Uani 1 1 d . . . . .
H19A H 0.038909 0.161362 -0.047507 0.090 Uiso 1 1 calc R U . . .
H19B H 0.099070 0.202055 -0.118365 0.090 Uiso 1 1 calc R U . . .
H19C H -0.028384 0.262594 -0.100318 0.090 Uiso 1 1 calc R U . . .
C20 C 0.33512(18) 0.80626(16) 0.10512(11) 0.0337(4) Uani 1 1 d . . . . .
C21 C 0.3888(2) 0.74929(18) 0.03922(12) 0.0419(4) Uani 1 1 d . . . . .
H21 H 0.425259 0.671663 0.042250 0.050 Uiso 1 1 calc R U . . .
C22 C 0.3888(2) 0.8049(2) -0.02927(12) 0.0457(5) Uani 1 1 d . . . . .
H22 H 0.424168 0.764136 -0.073102 0.055 Uiso 1 1 calc R U . . .
C23 C 0.3377(2) 0.92059(19) -0.03554(12) 0.0435(5) Uani 1 1 d . . . . .
C24 C 0.2860(2) 0.97710(18) 0.02845(12) 0.0402(4) Uani 1 1 d . . . . .
H24 H 0.252158 1.055779 0.025070 0.048 Uiso 1 1 calc R U . . .
C25 C 0.28132(18) 0.92264(17) 0.09907(11) 0.0347(4) Uani 1 1 d . . . . .
C26 C 0.21616(18) 0.97880(15) 0.16231(11) 0.0327(4) Uani 1 1 d . . . . .
C27 C 0.14015(19) 1.08157(17) 0.15098(12) 0.0375(4) Uani 1 1 d . . . . .
H27 H 0.142129 1.122601 0.105346 0.045 Uiso 1 1 calc R U . . .
C28 C 0.06363(19) 1.12420(17) 0.20347(13) 0.0402(4) Uani 1 1 d . . . . .
C29 C 0.05860(19) 1.06082(17) 0.26891(13) 0.0395(4) Uani 1 1 d . . . . .
H29 H 0.001452 1.085156 0.303234 0.047 Uiso 1 1 calc R U . . .
C30 C 0.13487(19) 0.96411(17) 0.28430(12) 0.0360(4) Uani 1 1 d . . . . .
H30 H 0.131248 0.924074 0.330115 0.043 Uiso 1 1 calc R U . . .
C31 C 0.21842(17) 0.92297(15) 0.23360(11) 0.0314(4) Uani 1 1 d . . . . .
C32 C 0.3384(3) 0.9802(2) -0.11061(13) 0.0558(6) Uani 1 1 d . . . . .
H32A H 0.264312 0.942742 -0.160365 0.084 Uiso 1 1 calc R U . . .
H32B H 0.421034 0.967056 -0.125223 0.084 Uiso 1 1 calc R U . . .
H32C H 0.330198 1.069567 -0.095157 0.084 Uiso 1 1 calc R U . . .
C33 C -0.0144(2) 1.2359(2) 0.19156(16) 0.0558(6) Uani 1 1 d . . . . .
H33A H 0.045982 1.311299 0.208227 0.084 Uiso 1 1 calc R U . . .
H33B H -0.074164 1.242772 0.227755 0.084 Uiso 1 1 calc R U . . .
H33C H -0.065450 1.226145 0.130962 0.084 Uiso 1 1 calc R U . . .
C34 C 0.32375(17) 0.78337(15) 0.40399(11) 0.0302(4) Uani 1 1 d . . . . .
C35 C 0.33673(18) 0.90942(16) 0.44616(11) 0.0339(4) Uani 1 1 d . . . . .
H35 H 0.334090 0.972584 0.413491 0.041 Uiso 1 1 calc R U . . .
C36 C 0.3530(2) 0.94257(17) 0.53268(12) 0.0394(4) Uani 1 1 d . . . . .
H36 H 0.362748 1.028139 0.559199 0.047 Uiso 1 1 calc R U . . .
C37 C 0.3555(2) 0.85200(18) 0.58312(12) 0.0426(5) Uani 1 1 d . . . . .
C38 C 0.3467(2) 0.72887(17) 0.54365(12) 0.0398(4) Uani 1 1 d . . . . .
H38 H 0.349774 0.667066 0.577431 0.048 Uiso 1 1 calc R U . . .
C39 C 0.33344(18) 0.69115(15) 0.45508(11) 0.0327(4) Uani 1 1 d . . . . .
C40 C 0.33685(18) 0.56154(15) 0.41553(11) 0.0335(4) Uani 1 1 d . . . . .
C41 C 0.3301(2) 0.46516(17) 0.46048(13) 0.0395(4) Uani 1 1 d . . . . .
H41 H 0.322265 0.486248 0.517335 0.047 Uiso 1 1 calc R U . . .
C42 C 0.3344(2) 0.34208(17) 0.42570(13) 0.0420(5) Uani 1 1 d . . . . .
C43 C 0.3455(2) 0.31285(17) 0.34161(13) 0.0432(5) Uani 1 1 d . . . . .
H43 H 0.347332 0.228269 0.315928 0.052 Uiso 1 1 calc R U . . .
C44 C 0.3538(2) 0.40345(17) 0.29528(12) 0.0394(4) Uani 1 1 d . . . . .
H44 H 0.361385 0.380377 0.238472 0.047 Uiso 1 1 calc R U . . .
C45 C 0.35112(18) 0.53052(15) 0.33108(11) 0.0333(4) Uani 1 1 d . . . . .
C46 C 0.3727(3) 0.8899(2) 0.67858(14) 0.0628(7) Uani 1 1 d . . . . .
H46A H 0.459025 0.935457 0.706890 0.094 Uiso 1 1 calc R U . . .
H46B H 0.366511 0.815542 0.702676 0.094 Uiso 1 1 calc R U . . .
H46C H 0.303643 0.943386 0.688174 0.094 Uiso 1 1 calc R U . . .
C47 C 0.3281(2) 0.24273(19) 0.47637(15) 0.0521(5) Uani 1 1 d . . . . .
H47A H 0.405205 0.194823 0.479607 0.078 Uiso 1 1 calc R U . . .
H47B H 0.247967 0.187210 0.447852 0.078 Uiso 1 1 calc R U . . .
H47C H 0.326885 0.281345 0.534703 0.078 Uiso 1 1 calc R U . . .

loop_
_atom_site_aniso_label
_atom_site_aniso_U_11
_atom_site_aniso_U_22
_atom_site_aniso_U_33
_atom_site_aniso_U_23
_atom_site_aniso_U_13
_atom_site_aniso_U_12
C1 0.0415(10) 0.0244(8) 0.0296(9) 0.0046(7) 0.0086(7) 0.0058(7)
C2 0.0405(9) 0.0235(8) 0.0289(9) 0.0045(7) 0.0059(7) 0.0032(7)
C3 0.0364(9) 0.0224(8) 0.0285(8) 0.0052(6) 0.0055(7) 0.0016(7)
C4 0.0363(9) 0.0221(8) 0.0274(8) 0.0062(6) 0.0051(7) 0.0021(6)
C5 0.0381(9) 0.0241(8) 0.0276(8) 0.0032(7) 0.0028(7) 0.0023(7)
C6 0.0424(10) 0.0318(9) 0.0314(9) 0.0031(7) 0.0100(8) 0.0065(8)
C7 0.0512(13) 0.0344(11) 0.0723(16) 0.0114(10) 0.0162(11) 0.0109(9)
C8 0.0539(14) 0.0510(14) 0.096(2) 0.0222(13) 0.0227(13) 0.0230(11)
C9 0.0494(13) 0.0608(15) 0.0837(18) 0.0251(13) 0.0279(13) 0.0139(11)
C10 0.0458(12) 0.0512(13) 0.0745(16) 0.0180(12) 0.0185(11) 0.0026(10)
C11 0.0449(11) 0.0332(10) 0.0491(12) 0.0057(8) 0.0133(9) 0.0055(8)
C12 0.0553(17) 0.104(3) 0.186(4) 0.064(3) 0.056(2) 0.0304(17)
C13 0.0444(10) 0.0250(8) 0.0288(9) 0.0054(7) 0.0058(7) 0.0042(7)
C14 0.0505(12) 0.0354(10) 0.0447(11) -0.0009(9) 0.0140(9) 0.0044(9)
C15 0.0645(14) 0.0379(11) 0.0439(12) -0.0065(9) 0.0144(10) 0.0051(10)
C16 0.0580(13) 0.0299(10) 0.0346(10) 0.0049(8) -0.0018(9) 0.0011(9)
C17 0.0434(11) 0.0393(10) 0.0385(10) 0.0122(8) 0.0001(8) 0.0011(8)
C18 0.0475(11) 0.0320(9) 0.0328(9) 0.0074(8) 0.0083(8) 0.0064(8)
C19 0.0711(16) 0.0419(12) 0.0488(13) -0.0006(10) -0.0073(11) -0.0020(11)
C20 0.0429(10) 0.0296(9) 0.0273(9) 0.0051(7) 0.0083(7) 0.0029(7)
C21 0.0560(12) 0.0359(10) 0.0342(10) 0.0057(8) 0.0139(9) 0.0091(9)
C22 0.0618(13) 0.0465(12) 0.0307(10) 0.0058(8) 0.0173(9) 0.0070(10)
C23 0.0558(12) 0.0455(11) 0.0284(9) 0.0108(8) 0.0088(8) 0.0014(9)
C24 0.0518(11) 0.0359(10) 0.0322(10) 0.0119(8) 0.0078(8) 0.0047(8)
C25 0.0435(10) 0.0314(9) 0.0275(9) 0.0084(7) 0.0062(7) 0.0027(7)
C26 0.0405(10) 0.0248(8) 0.0300(9) 0.0063(7) 0.0052(7) 0.0013(7)
C27 0.0487(11) 0.0289(9) 0.0353(10) 0.0120(8) 0.0089(8) 0.0065(8)
C28 0.0455(11) 0.0274(9) 0.0461(11) 0.0114(8) 0.0077(9) 0.0079(8)
C29 0.0429(10) 0.0342(10) 0.0432(11) 0.0095(8) 0.0137(8) 0.0093(8)
C30 0.0441(10) 0.0313(9) 0.0330(9) 0.0093(7) 0.0096(8) 0.0048(8)
C31 0.0391(9) 0.0233(8) 0.0290(9) 0.0054(7) 0.0052(7) 0.0014(7)
C32 0.0792(16) 0.0596(14) 0.0329(11) 0.0177(10) 0.0178(11) 0.0054(12)
C33 0.0650(14) 0.0428(12) 0.0682(15) 0.0245(11) 0.0226(12) 0.0222(10)
C34 0.0375(9) 0.0245(8) 0.0275(8) 0.0060(7) 0.0071(7) 0.0028(7)
C35 0.0462(10) 0.0225(8) 0.0323(9) 0.0074(7) 0.0085(8) 0.0036(7)
C36 0.0556(12) 0.0269(9) 0.0348(10) 0.0026(7) 0.0139(9) 0.0038(8)
C37 0.0622(13) 0.0349(10) 0.0304(9) 0.0062(8) 0.0128(9) 0.0052(9)
C38 0.0580(12) 0.0306(9) 0.0323(9) 0.0121(8) 0.0120(9) 0.0030(8)
C39 0.0427(10) 0.0246(8) 0.0294(9) 0.0062(7) 0.0075(7) 0.0024(7)
C40 0.0417(10) 0.0226(8) 0.0316(9) 0.0069(7) 0.0021(7) 0.0000(7)
C41 0.0518(11) 0.0288(9) 0.0369(10) 0.0117(8) 0.0080(8) 0.0008(8)
C42 0.0487(11) 0.0283(9) 0.0445(11) 0.0121(8) 0.0033(9) 0.0000(8)
C43 0.0550(12) 0.0233(9) 0.0433(11) 0.0053(8) 0.0017(9) 0.0026(8)
C44 0.0508(11) 0.0264(9) 0.0345(10) 0.0049(7) 0.0023(8) 0.0037(8)
C45 0.0410(10) 0.0224(8) 0.0314(9) 0.0064(7) 0.0011(7) 0.0028(7)
C46 0.111(2) 0.0449(13) 0.0340(11) 0.0077(9) 0.0228(12) 0.0121(13)
C47 0.0685(15) 0.0312(10) 0.0555(13) 0.0182(9) 0.0102(11) 0.0000(10)

_geom_special_details            
; 
 All esds (except the esd in the dihedral angle between two l.s. planes) 
 are estimated using the full covariance matrix.  The cell esds are taken 
 into account individually in the estimation of esds in distances, angles 
 and torsion angles; correlations between esds in cell parameters are only 
 used when they are defined by crystal symmetry.  An approximate (isotropic) 
 treatment of cell esds is used for estimating esds involving l.s. planes. 
;

loop_
_geom_bond_atom_site_label_1
_geom_bond_atom_site_label_2
_geom_bond_distance
_geom_bond_site_symmetry_2
_geom_bond_publ_flag
C1 C2 1.538(2) . ?
C1 C6 1.541(3) . ?
C1 C13 1.542(2) . ?
C1 C5 1.546(2) . ?
C2 C3 1.368(2) . ?
C2 C20 1.440(2) . ?
C3 C31 1.446(2) . ?
C3 C4 1.477(2) . ?
C4 C5 1.373(2) . ?
C4 C34 1.438(2) . ?
C5 C45 1.442(2) . ?
C6 C11 1.387(3) . ?
C6 C7 1.399(3) . ?
C7 C8 1.381(3) . ?
C7 H7 0.9500 . ?
C8 C9 1.376(4) . ?
C8 H8 0.9500 . ?
C9 C10 1.381(3) . ?
C9 C12 1.507(3) . ?
C10 C11 1.386(3) . ?
C10 H10 0.9500 . ?
C11 H11 0.9500 . ?
C12 H12A 0.9800 . ?
C12 H12B 0.9800 . ?
C12 H12C 0.9800 . ?
C13 C18 1.387(3) . ?
C13 C14 1.388(3) . ?
C14 C15 1.394(3) . ?
C14 H14 0.9500 . ?
C15 C16 1.380(3) . ?
C15 H15 0.9500 . ?
C16 C17 1.385(3) . ?
C16 C19 1.506(3) . ?
C17 C18 1.387(3) . ?
C17 H17 0.9500 . ?
C18 H18 0.9500 . ?
C19 H19A 0.9800 . ?
C19 H19B 0.9800 . ?
C19 H19C 0.9800 . ?
C20 C21 1.416(3) . ?
C20 C25 1.423(2) . ?
C21 C22 1.379(3) . ?
C21 H21 0.9500 . ?
C22 C23 1.406(3) . ?
C22 H22 0.9500 . ?
C23 C24 1.377(3) . ?
C23 C32 1.504(3) . ?
C24 C25 1.415(3) . ?
C24 H24 0.9500 . ?
C25 C26 1.459(3) . ?
C26 C27 1.416(2) . ?
C26 C31 1.417(2) . ?
C27 C28 1.374(3) . ?
C27 H27 0.9500 . ?
C28 C29 1.399(3) . ?
C28 C33 1.511(3) . ?
C29 C30 1.372(3) . ?
C29 H29 0.9500 . ?
C30 C31 1.408(3) . ?
C30 H30 0.9500 . ?
C32 H32A 0.9800 . ?
C32 H32B 0.9800 . ?
C32 H32C 0.9800 . ?
C33 H33A 0.9800 . ?
C33 H33B 0.9800 . ?
C33 H33C 0.9800 . ?
C34 C35 1.414(2) . ?
C34 C39 1.421(2) . ?
C35 C36 1.365(3) . ?
C35 H35 0.9500 . ?
C36 C37 1.405(3) . ?
C36 H36 0.9500 . ?
C37 C38 1.377(3) . ?
C37 C46 1.509(3) . ?
C38 C39 1.408(3) . ?
C38 H38 0.9500 . ?
C39 C40 1.458(2) . ?
C40 C41 1.410(2) . ?
C40 C45 1.421(3) . ?
C41 C42 1.374(3) . ?
C41 H41 0.9500 . ?
C42 C43 1.402(3) . ?
C42 C47 1.502(3) . ?
C43 C44 1.376(3) . ?
C43 H43 0.9500 . ?
C44 C45 1.415(2) . ?
C44 H44 0.9500 . ?
C46 H46A 0.9800 . ?
C46 H46B 0.9800 . ?
C46 H46C 0.9800 . ?
C47 H47A 0.9800 . ?
C47 H47B 0.9800 . ?
C47 H47C 0.9800 . ?

loop_
_geom_angle_atom_site_label_1
_geom_angle_atom_site_label_2
_geom_angle_atom_site_label_3
_geom_angle
_geom_angle_site_symmetry_1
_geom_angle_site_symmetry_3
_geom_angle_publ_flag
C2 C1 C6 111.77(15) . . ?
C2 C1 C13 109.46(14) . . ?
C6 C1 C13 114.43(14) . . ?
C2 C1 C5 100.44(13) . . ?
C6 C1 C5 107.34(14) . . ?
C13 C1 C5 112.53(14) . . ?
C3 C2 C20 120.93(15) . . ?
C3 C2 C1 110.59(15) . . ?
C20 C2 C1 128.48(15) . . ?
C2 C3 C31 120.80(15) . . ?
C2 C3 C4 108.79(14) . . ?
C31 C3 C4 129.79(15) . . ?
C5 C4 C34 120.64(15) . . ?
C5 C4 C3 108.45(15) . . ?
C34 C4 C3 130.65(15) . . ?
C4 C5 C45 120.71(16) . . ?
C4 C5 C1 109.78(14) . . ?
C45 C5 C1 129.50(15) . . ?
C11 C6 C7 116.29(18) . . ?
C11 C6 C1 121.49(16) . . ?
C7 C6 C1 122.15(17) . . ?
C8 C7 C6 121.4(2) . . ?
C8 C7 H7 119.3 . . ?
C6 C7 H7 119.3 . . ?
C9 C8 C7 121.9(2) . . ?
C9 C8 H8 119.1 . . ?
C7 C8 H8 119.1 . . ?
C8 C9 C10 117.1(2) . . ?
C8 C9 C12 121.1(2) . . ?
C10 C9 C12 121.8(2) . . ?
C9 C10 C11 121.5(2) . . ?
C9 C10 H10 119.2 . . ?
C11 C10 H10 119.2 . . ?
C10 C11 C6 121.65(19) . . ?
C10 C11 H11 119.2 . . ?
C6 C11 H11 119.2 . . ?
C9 C12 H12A 109.5 . . ?
C9 C12 H12B 109.5 . . ?
H12A C12 H12B 109.5 . . ?
C9 C12 H12C 109.5 . . ?
H12A C12 H12C 109.5 . . ?
H12B C12 H12C 109.5 . . ?
C18 C13 C14 117.46(17) . . ?
C18 C13 C1 117.99(16) . . ?
C14 C13 C1 124.53(17) . . ?
C13 C14 C15 120.8(2) . . ?
C13 C14 H14 119.6 . . ?
C15 C14 H14 119.6 . . ?
C16 C15 C14 121.56(19) . . ?
C16 C15 H15 119.2 . . ?
C14 C15 H15 119.2 . . ?
C15 C16 C17 117.65(18) . . ?
C15 C16 C19 122.2(2) . . ?
C17 C16 C19 120.1(2) . . ?
C16 C17 C18 121.0(2) . . ?
C16 C17 H17 119.5 . . ?
C18 C17 H17 119.5 . . ?
C13 C18 C17 121.48(18) . . ?
C13 C18 H18 119.3 . . ?
C17 C18 H18 119.3 . . ?
C16 C19 H19A 109.5 . . ?
C16 C19 H19B 109.5 . . ?
H19A C19 H19B 109.5 . . ?
C16 C19 H19C 109.5 . . ?
H19A C19 H19C 109.5 . . ?
H19B C19 H19C 109.5 . . ?
C21 C20 C25 118.37(16) . . ?
C21 C20 C2 122.77(16) . . ?
C25 C20 C2 118.83(16) . . ?
C22 C21 C20 120.96(18) . . ?
C22 C21 H21 119.5 . . ?
C20 C21 H21 119.5 . . ?
C21 C22 C23 121.34(18) . . ?
C21 C22 H22 119.3 . . ?
C23 C22 H22 119.3 . . ?
C24 C23 C22 118.15(18) . . ?
C24 C23 C32 121.06(19) . . ?
C22 C23 C32 120.78(19) . . ?
C23 C24 C25 122.60(18) . . ?
C23 C24 H24 118.7 . . ?
C25 C24 H24 118.7 . . ?
C24 C25 C20 118.57(17) . . ?
C24 C25 C26 121.77(16) . . ?
C20 C25 C26 119.56(16) . . ?
C27 C26 C31 118.19(16) . . ?
C27 C26 C25 122.03(16) . . ?
C31 C26 C25 119.54(15) . . ?
C28 C27 C26 122.50(17) . . ?
C28 C27 H27 118.7 . . ?
C26 C27 H27 118.7 . . ?
C27 C28 C29 118.21(16) . . ?
C27 C28 C33 121.67(18) . . ?
C29 C28 C33 120.12(19) . . ?
C30 C29 C28 121.05(18) . . ?
C30 C29 H29 119.5 . . ?
C28 C29 H29 119.5 . . ?
C29 C30 C31 121.34(17) . . ?
C29 C30 H30 119.3 . . ?
C31 C30 H30 119.3 . . ?
C30 C31 C26 118.35(16) . . ?
C30 C31 C3 122.51(16) . . ?
C26 C31 C3 118.64(16) . . ?
C23 C32 H32A 109.5 . . ?
C23 C32 H32B 109.5 . . ?
H32A C32 H32B 109.5 . . ?
C23 C32 H32C 109.5 . . ?
H32A C32 H32C 109.5 . . ?
H32B C32 H32C 109.5 . . ?
C28 C33 H33A 109.5 . . ?
C28 C33 H33B 109.5 . . ?
H33A C33 H33B 109.5 . . ?
C28 C33 H33C 109.5 . . ?
H33A C33 H33C 109.5 . . ?
H33B C33 H33C 109.5 . . ?
C35 C34 C39 117.91(15) . . ?
C35 C34 C4 123.07(15) . . ?
C39 C34 C4 118.55(15) . . ?
C36 C35 C34 121.60(16) . . ?
C36 C35 H35 119.2 . . ?
C34 C35 H35 119.2 . . ?
C35 C36 C37 120.99(17) . . ?
C35 C36 H36 119.5 . . ?
C37 C36 H36 119.5 . . ?
C38 C37 C36 118.21(17) . . ?
C38 C37 C46 121.30(18) . . ?
C36 C37 C46 120.45(18) . . ?
C37 C38 C39 122.42(17) . . ?
C37 C38 H38 118.8 . . ?
C39 C38 H38 118.8 . . ?
C38 C39 C34 118.72(15) . . ?
C38 C39 C40 121.96(16) . . ?
C34 C39 C40 119.23(15) . . ?
C41 C40 C45 118.66(16) . . ?
C41 C40 C39 121.25(17) . . ?
C45 C40 C39 120.06(15) . . ?
C42 C41 C40 122.93(18) . . ?
C42 C41 H41 118.5 . . ?
C40 C41 H41 118.5 . . ?
C41 C42 C43 117.66(17) . . ?
C41 C42 C47 121.01(19) . . ?
C43 C42 C47 121.33(18) . . ?
C44 C43 C42 121.73(17) . . ?
C44 C43 H43 119.1 . . ?
C42 C43 H43 119.1 . . ?
C43 C44 C45 120.93(18) . . ?
C43 C44 H44 119.5 . . ?
C45 C44 H44 119.5 . . ?
C44 C45 C40 118.06(16) . . ?
C44 C45 C5 123.59(16) . . ?
C40 C45 C5 118.09(15) . . ?
C37 C46 H46A 109.5 . . ?
C37 C46 H46B 109.5 . . ?
H46A C46 H46B 109.5 . . ?
C37 C46 H46C 109.5 . . ?
H46A C46 H46C 109.5 . . ?
H46B C46 H46C 109.5 . . ?
C42 C47 H47A 109.5 . . ?
C42 C47 H47B 109.5 . . ?
H47A C47 H47B 109.5 . . ?
C42 C47 H47C 109.5 . . ?
H47A C47 H47C 109.5 . . ?
H47B C47 H47C 109.5 . . ?

loop_
_geom_torsion_atom_site_label_1
_geom_torsion_atom_site_label_2
_geom_torsion_atom_site_label_3
_geom_torsion_atom_site_label_4
_geom_torsion
_geom_torsion_site_symmetry_1
_geom_torsion_site_symmetry_2
_geom_torsion_site_symmetry_3
_geom_torsion_site_symmetry_4
_geom_torsion_publ_flag
C6 C1 C2 C3 -110.94(17) . . . . ?
C13 C1 C2 C3 121.22(16) . . . . ?
C5 C1 C2 C3 2.64(19) . . . . ?
C6 C1 C2 C20 69.7(2) . . . . ?
C13 C1 C2 C20 -58.2(2) . . . . ?
C5 C1 C2 C20 -176.77(17) . . . . ?
C20 C2 C3 C31 13.3(3) . . . . ?
C1 C2 C3 C31 -166.17(15) . . . . ?
C20 C2 C3 C4 -174.91(15) . . . . ?
C1 C2 C3 C4 5.6(2) . . . . ?
C2 C3 C4 C5 -12.8(2) . . . . ?
C31 C3 C4 C5 157.99(18) . . . . ?
C2 C3 C4 C34 161.24(18) . . . . ?
C31 C3 C4 C34 -27.9(3) . . . . ?
C34 C4 C5 C45 18.9(3) . . . . ?
C3 C4 C5 C45 -166.30(15) . . . . ?
C34 C4 C5 C1 -160.20(16) . . . . ?
C3 C4 C5 C1 14.58(19) . . . . ?
C2 C1 C5 C4 -10.67(18) . . . . ?
C6 C1 C5 C4 106.24(16) . . . . ?
C13 C1 C5 C4 -126.98(16) . . . . ?
C2 C1 C5 C45 170.31(17) . . . . ?
C6 C1 C5 C45 -72.8(2) . . . . ?
C13 C1 C5 C45 54.0(2) . . . . ?
C2 C1 C6 C11 11.4(2) . . . . ?
C13 C1 C6 C11 136.54(18) . . . . ?
C5 C1 C6 C11 -97.8(2) . . . . ?
C2 C1 C6 C7 -171.59(18) . . . . ?
C13 C1 C6 C7 -46.5(2) . . . . ?
C5 C1 C6 C7 79.2(2) . . . . ?
C11 C6 C7 C8 -2.4(3) . . . . ?
C1 C6 C7 C8 -179.6(2) . . . . ?
C6 C7 C8 C9 0.3(4) . . . . ?
C7 C8 C9 C10 2.4(4) . . . . ?
C7 C8 C9 C12 -175.9(3) . . . . ?
C8 C9 C10 C11 -2.9(4) . . . . ?
C12 C9 C10 C11 175.3(3) . . . . ?
C9 C10 C11 C6 0.8(4) . . . . ?
C7 C6 C11 C10 1.9(3) . . . . ?
C1 C6 C11 C10 179.08(19) . . . . ?
C2 C1 C13 C18 -68.6(2) . . . . ?
C6 C1 C13 C18 165.05(15) . . . . ?
C5 C1 C13 C18 42.2(2) . . . . ?
C2 C1 C13 C14 109.5(2) . . . . ?
C6 C1 C13 C14 -16.8(3) . . . . ?
C5 C1 C13 C14 -139.70(18) . . . . ?
C18 C13 C14 C15 -1.6(3) . . . . ?
C1 C13 C14 C15 -179.77(18) . . . . ?
C13 C14 C15 C16 0.2(3) . . . . ?
C14 C15 C16 C17 1.2(3) . . . . ?
C14 C15 C16 C19 -178.8(2) . . . . ?
C15 C16 C17 C18 -1.3(3) . . . . ?
C19 C16 C17 C18 178.69(18) . . . . ?
C14 C13 C18 C17 1.6(3) . . . . ?
C1 C13 C18 C17 179.83(16) . . . . ?
C16 C17 C18 C13 -0.1(3) . . . . ?
C3 C2 C20 C21 175.03(18) . . . . ?
C1 C2 C20 C21 -5.6(3) . . . . ?
C3 C2 C20 C25 -2.7(3) . . . . ?
C1 C2 C20 C25 176.61(17) . . . . ?
C25 C20 C21 C22 -0.1(3) . . . . ?
C2 C20 C21 C22 -177.89(18) . . . . ?
C20 C21 C22 C23 1.0(3) . . . . ?
C21 C22 C23 C24 -0.6(3) . . . . ?
C21 C22 C23 C32 180.0(2) . . . . ?
C22 C23 C24 C25 -0.7(3) . . . . ?
C32 C23 C24 C25 178.71(19) . . . . ?
C23 C24 C25 C20 1.6(3) . . . . ?
C23 C24 C25 C26 -174.68(19) . . . . ?
C21 C20 C25 C24 -1.1(3) . . . . ?
C2 C20 C25 C24 176.75(17) . . . . ?
C21 C20 C25 C26 175.22(17) . . . . ?
C2 C20 C25 C26 -6.9(3) . . . . ?
C24 C25 C26 C27 8.1(3) . . . . ?
C20 C25 C26 C27 -168.12(17) . . . . ?
C24 C25 C26 C31 -177.70(17) . . . . ?
C20 C25 C26 C31 6.1(3) . . . . ?
C31 C26 C27 C28 -3.6(3) . . . . ?
C25 C26 C27 C28 170.66(18) . . . . ?
C26 C27 C28 C29 -1.8(3) . . . . ?
C26 C27 C28 C33 178.57(19) . . . . ?
C27 C28 C29 C30 4.5(3) . . . . ?
C33 C28 C29 C30 -175.9(2) . . . . ?
C28 C29 C30 C31 -1.6(3) . . . . ?
C29 C30 C31 C26 -3.9(3) . . . . ?
C29 C30 C31 C3 -175.69(17) . . . . ?
C27 C26 C31 C30 6.3(2) . . . . ?
C25 C26 C31 C30 -168.09(16) . . . . ?
C27 C26 C31 C3 178.47(16) . . . . ?
C25 C26 C31 C3 4.0(2) . . . . ?
C2 C3 C31 C30 157.91(17) . . . . ?
C4 C3 C31 C30 -12.0(3) . . . . ?
C2 C3 C31 C26 -13.9(3) . . . . ?
C4 C3 C31 C26 176.24(17) . . . . ?
C5 C4 C34 C35 157.67(18) . . . . ?
C3 C4 C34 C35 -15.8(3) . . . . ?
C5 C4 C34 C39 -14.2(3) . . . . ?
C3 C4 C34 C39 172.30(17) . . . . ?
C39 C34 C35 C36 -2.5(3) . . . . ?
C4 C34 C35 C36 -174.47(18) . . . . ?
C34 C35 C36 C37 -1.0(3) . . . . ?
C35 C36 C37 C38 2.7(3) . . . . ?
C35 C36 C37 C46 -179.6(2) . . . . ?
C36 C37 C38 C39 -1.0(3) . . . . ?
C46 C37 C38 C39 -178.6(2) . . . . ?
C37 C38 C39 C34 -2.4(3) . . . . ?
C37 C38 C39 C40 174.05(19) . . . . ?
C35 C34 C39 C38 4.1(3) . . . . ?
C4 C34 C39 C38 176.44(17) . . . . ?
C35 C34 C39 C40 -172.46(17) . . . . ?
C4 C34 C39 C40 -0.1(3) . . . . ?
C38 C39 C40 C41 11.4(3) . . . . ?
C34 C39 C40 C41 -172.12(17) . . . . ?
C38 C39 C40 C45 -166.67(18) . . . . ?
C34 C39 C40 C45 9.8(3) . . . . ?
C45 C40 C41 C42 -1.2(3) . . . . ?
C39 C40 C41 C42 -179.30(19) . . . . ?
C40 C41 C42 C43 -0.3(3) . . . . ?
C40 C41 C42 C47 179.48(19) . . . . ?
C41 C42 C43 C44 0.9(3) . . . . ?
C47 C42 C43 C44 -178.81(19) . . . . ?
C42 C43 C44 C45 -0.1(3) . . . . ?
C43 C44 C45 C40 -1.3(3) . . . . ?
C43 C44 C45 C5 -175.38(18) . . . . ?
C41 C40 C45 C44 1.9(3) . . . . ?
C39 C40 C45 C44 -179.93(17) . . . . ?
C41 C40 C45 C5 176.32(17) . . . . ?
C39 C40 C45 C5 -5.5(3) . . . . ?
C4 C5 C45 C44 165.28(18) . . . . ?
C1 C5 C45 C44 -15.8(3) . . . . ?
C4 C5 C45 C40 -8.8(3) . . . . ?
C1 C5 C45 C40 170.15(17) . . . . ?

_refine_diff_density_max         0.278
_refine_diff_density_min         -0.196
_refine_diff_density_rms         0.046

_shelx_res_file                  
; 
TITL CB11A_a.res in P-1 
    cb11a_a_sq.res 
    created by SHELXL-2018/3 at 12:05:23 on 02-Jun-2021 
CELL 0.71073 10.61810 10.98150 16.47910 100.6499 106.0590 91.5785 
ZERR 2.00 0.00050 0.00060 0.00090 0.0020 0.0019 0.0019 
LATT 1 
SFAC C  H 
UNIT 94 76 
L.S. 10 0   22 
ACTA 
BOND $H 
OMIT 1   0   1 
OMIT -1   0   2 
FMAP 2 
PLAN 20 
CONF 
SIZE 0.06 0.10 0.40 
TEMP -80.150 
ABIN 
WGHT    0.089700    0.436600 
FVAR       0.18960 
C1    1    0.382893    0.627348    0.197974    11.00000    0.04154    0.02444 = 
         0.02961    0.00459    0.00858    0.00581 
C2    1    0.336956    0.753535    0.179155    11.00000    0.04053    0.02355 = 
         0.02894    0.00445    0.00586    0.00323 
C3    1    0.293056    0.816055    0.244563    11.00000    0.03638    0.02237 = 
         0.02851    0.00519    0.00549    0.00159 
C4    1    0.317890    0.745212    0.314631    11.00000    0.03626    0.02208 = 
         0.02740    0.00619    0.00508    0.00210 
C5    1    0.349887    0.628909    0.283836    11.00000    0.03810    0.02406 = 
         0.02764    0.00321    0.00282    0.00227 
C6    1    0.533133    0.624632    0.216755    11.00000    0.04245    0.03175 = 
         0.03143    0.00312    0.01002    0.00655 
C7    1    0.595889    0.515264    0.224688    11.00000    0.05117    0.03444 = 
         0.07226    0.01137    0.01620    0.01094 
AFIX  43 
H7    2    0.544618    0.439850    0.217984    11.00000   -1.20000 
AFIX   0 
C8    1    0.730702    0.514566    0.242047    11.00000    0.05386    0.05104 = 
         0.09619    0.02219    0.02271    0.02304 
AFIX  43 
H8    2    0.769813    0.438433    0.246691    11.00000   -1.20000 
AFIX   0 
C9    1    0.810034    0.620970    0.252815    11.00000    0.04942    0.06082 = 
         0.08374    0.02507    0.02792    0.01387 
C10   1    0.749581    0.730368    0.248744    11.00000    0.04575    0.05122 = 
         0.07452    0.01800    0.01852    0.00256 
AFIX  43 
H10   2    0.801994    0.806107    0.258586    11.00000   -1.20000 
AFIX   0 
C11   1    0.614210    0.732217    0.230632    11.00000    0.04493    0.03323 = 
         0.04913    0.00569    0.01329    0.00554 
AFIX  43 
H11   2    0.576018    0.809080    0.227649    11.00000   -1.20000 
AFIX   0 
C12   1    0.955951    0.616900    0.265822    11.00000    0.05533    0.10440 = 
         0.18648    0.06361    0.05612    0.03040 
AFIX 137 
H12A  2    0.973452    0.536625    0.235383    11.00000   -1.50000 
H12B  2    1.001189    0.627369    0.327491    11.00000   -1.50000 
H12C  2    0.988081    0.684059    0.243050    11.00000   -1.50000 
AFIX   0 
C13   1    0.302662    0.521986    0.124856    11.00000    0.04442    0.02500 = 
         0.02884    0.00540    0.00580    0.00418 
C14   1    0.352830    0.449963    0.064468    11.00000    0.05049    0.03543 = 
         0.04469   -0.00090    0.01400    0.00435 
AFIX  43 
H14   2    0.442578    0.464385    0.066963    11.00000   -1.20000 
AFIX   0 
C15   1    0.273100    0.356701    0.000189    11.00000    0.06449    0.03793 = 
         0.04386   -0.00649    0.01442    0.00506 
AFIX  43 
H15   2    0.309791    0.308408   -0.040294    11.00000   -1.20000 
AFIX   0 
C16   1    0.142159    0.332866   -0.006030    11.00000    0.05802    0.02991 = 
         0.03463    0.00492   -0.00180    0.00112 
C17   1    0.091359    0.406668    0.053004    11.00000    0.04339    0.03930 = 
         0.03855    0.01220    0.00009    0.00115 
AFIX  43 
H17   2    0.001043    0.393505    0.049497    11.00000   -1.20000 
AFIX   0 
C18   1    0.170264    0.499533    0.117195    11.00000    0.04747    0.03205 = 
         0.03275    0.00745    0.00827    0.00644 
AFIX  43 
H18   2    0.132780    0.548854    0.156793    11.00000   -1.20000 
AFIX   0 
C19   1    0.055360    0.230809   -0.073989    11.00000    0.07108    0.04185 = 
         0.04877   -0.00058   -0.00726   -0.00203 
AFIX 137 
H19A  2    0.038909    0.161362   -0.047507    11.00000   -1.50000 
H19B  2    0.099070    0.202055   -0.118365    11.00000   -1.50000 
H19C  2   -0.028384    0.262594   -0.100318    11.00000   -1.50000 
AFIX   0 
C20   1    0.335121    0.806265    0.105119    11.00000    0.04294    0.02958 = 
         0.02733    0.00510    0.00831    0.00295 
C21   1    0.388778    0.749292    0.039220    11.00000    0.05600    0.03593 = 
         0.03417    0.00567    0.01387    0.00913 
AFIX  43 
H21   2    0.425259    0.671663    0.042250    11.00000   -1.20000 
AFIX   0 
C22   1    0.388831    0.804870   -0.029265    11.00000    0.06184    0.04649 = 
         0.03069    0.00585    0.01730    0.00700 
AFIX  43 
H22   2    0.424168    0.764136   -0.073102    11.00000   -1.20000 
AFIX   0 
C23   1    0.337656    0.920593   -0.035542    11.00000    0.05581    0.04554 = 
         0.02840    0.01084    0.00878    0.00142 
C24   1    0.286001    0.977105    0.028453    11.00000    0.05183    0.03594 = 
         0.03221    0.01193    0.00783    0.00468 
AFIX  43 
H24   2    0.252158    1.055779    0.025070    11.00000   -1.20000 
AFIX   0 
C25   1    0.281320    0.922642    0.099074    11.00000    0.04354    0.03142 = 
         0.02752    0.00836    0.00618    0.00267 
C26   1    0.216165    0.978801    0.162311    11.00000    0.04053    0.02477 = 
         0.03003    0.00631    0.00522    0.00130 
C27   1    0.140150    1.081566    0.150980    11.00000    0.04869    0.02890 = 
         0.03531    0.01201    0.00893    0.00646 
AFIX  43 
H27   2    0.142129    1.122601    0.105346    11.00000   -1.20000 
AFIX   0 
C28   1    0.063630    1.124203    0.203474    11.00000    0.04552    0.02743 = 
         0.04615    0.01144    0.00773    0.00793 
C29   1    0.058602    1.060822    0.268913    11.00000    0.04286    0.03419 = 
         0.04321    0.00952    0.01369    0.00932 
AFIX  43 
H29   2    0.001452    1.085156    0.303234    11.00000   -1.20000 
AFIX   0 
C30   1    0.134875    0.964110    0.284304    11.00000    0.04407    0.03134 = 
         0.03296    0.00930    0.00955    0.00479 
AFIX  43 
H30   2    0.131248    0.924074    0.330115    11.00000   -1.20000 
AFIX   0 
C31   1    0.218421    0.922969    0.233599    11.00000    0.03909    0.02332 = 
         0.02903    0.00544    0.00522    0.00144 
C32   1    0.338362    0.980181   -0.110612    11.00000    0.07922    0.05961 = 
         0.03290    0.01767    0.01777    0.00535 
AFIX 137 
H32A  2    0.264312    0.942742   -0.160365    11.00000   -1.50000 
H32B  2    0.421034    0.967056   -0.125223    11.00000   -1.50000 
H32C  2    0.330198    1.069567   -0.095157    11.00000   -1.50000 
AFIX   0 
C33   1   -0.014356    1.235926    0.191557    11.00000    0.06500    0.04280 = 
         0.06820    0.02449    0.02259    0.02216 
AFIX 137 
H33A  2    0.045982    1.311299    0.208227    11.00000   -1.50000 
H33B  2   -0.074164    1.242772    0.227755    11.00000   -1.50000 
H33C  2   -0.065450    1.226145    0.130962    11.00000   -1.50000 
AFIX   0 
C34   1    0.323747    0.783370    0.403992    11.00000    0.03754    0.02446 = 
         0.02755    0.00599    0.00714    0.00280 
C35   1    0.336731    0.909417    0.446158    11.00000    0.04616    0.02252 = 
         0.03230    0.00740    0.00854    0.00363 
AFIX  43 
H35   2    0.334090    0.972584    0.413491    11.00000   -1.20000 
AFIX   0 
C36   1    0.352974    0.942569    0.532683    11.00000    0.05559    0.02689 = 
         0.03477    0.00260    0.01390    0.00375 
AFIX  43 
H36   2    0.362748    1.028139    0.559199    11.00000   -1.20000 
AFIX   0 
C37   1    0.355454    0.852005    0.583117    11.00000    0.06221    0.03492 = 
         0.03037    0.00623    0.01278    0.00516 
C38   1    0.346723    0.728869    0.543647    11.00000    0.05804    0.03060 = 
         0.03234    0.01207    0.01203    0.00296 
AFIX  43 
H38   2    0.349774    0.667066    0.577431    11.00000   -1.20000 
AFIX   0 
C39   1    0.333443    0.691150    0.455079    11.00000    0.04266    0.02461 = 
         0.02941    0.00616    0.00752    0.00242 
C40   1    0.336852    0.561545    0.415533    11.00000    0.04168    0.02257 = 
         0.03159    0.00688    0.00205    0.00001 
C41   1    0.330125    0.465161    0.460481    11.00000    0.05176    0.02884 = 
         0.03695    0.01172    0.00796    0.00081 
AFIX  43 
H41   2    0.322265    0.486248    0.517335    11.00000   -1.20000 
AFIX   0 
C42   1    0.334433    0.342079    0.425698    11.00000    0.04868    0.02828 = 
         0.04449    0.01209    0.00331   -0.00002 
C43   1    0.345499    0.312851    0.341610    11.00000    0.05499    0.02330 = 
         0.04327    0.00527    0.00174    0.00260 
AFIX  43 
H43   2    0.347332    0.228269    0.315928    11.00000   -1.20000 
AFIX   0 
C44   1    0.353779    0.403446    0.295285    11.00000    0.05078    0.02641 = 
         0.03450    0.00493    0.00231    0.00373 
AFIX  43 
H44   2    0.361385    0.380377    0.238472    11.00000   -1.20000 
AFIX   0 
C45   1    0.351122    0.530516    0.331083    11.00000    0.04102    0.02237 = 
         0.03135    0.00636    0.00114    0.00279 
C46   1    0.372666    0.889919    0.678577    11.00000    0.11088    0.04492 = 
         0.03404    0.00769    0.02275    0.01208 
AFIX 137 
H46A  2    0.459025    0.935457    0.706890    11.00000   -1.50000 
H46B  2    0.366511    0.815542    0.702676    11.00000   -1.50000 
H46C  2    0.303643    0.943386    0.688174    11.00000   -1.50000 
AFIX   0 
C47   1    0.328070    0.242733    0.476367    11.00000    0.06846    0.03118 = 
         0.05548    0.01821    0.01024    0.00001 
AFIX 137 
H47A  2    0.405205    0.194823    0.479607    11.00000   -1.50000 
H47B  2    0.247967    0.187210    0.447852    11.00000   -1.50000 
H47C  2    0.326885    0.281345    0.534703    11.00000   -1.50000 
AFIX   0 
HKLF 4 
  
  
  
  
REM  CB11A_a.res in P-1 
REM wR2 = 0.179577, GooF = S = 1.01643, Restrained GooF = 1.01643 for all data 
REM R1 = 0.057468 for 5588 Fo > 4sig(Fo) and 0.100216 for all 8989 data 
REM 430 parameters refined using 0 restraints 
  
END 
  
WGHT      0.0897      0.4366 
  
REM Highest difference peak  0.278,  deepest hole -0.196,  1-sigma level  0.046 
Q1    1   0.3753  0.5853  0.3145  11.00000  0.05    0.28 
Q2    1   0.9788  0.5450  0.2839  11.00000  0.05    0.25 
Q3    1   0.2001  0.9437  0.1944  11.00000  0.05    0.23 
Q4    1   0.3079  0.7667  0.3547  11.00000  0.05    0.22 
Q5    1   0.3374  0.7395  0.4285  11.00000  0.05    0.22 
Q6    1   0.3535  0.8955  0.5569  11.00000  0.05    0.21 
Q7    1   0.0128  1.3013  0.2474  11.00000  0.05    0.21 
Q8    1   0.3122  0.4653  0.3055  11.00000  0.05    0.20 
Q9    1   0.3747  0.9751  0.4214  11.00000  0.05    0.20 
Q10   1   0.3344  0.6271  0.4364  11.00000  0.05    0.20 
Q11   1   0.3217  0.7910  0.2852  11.00000  0.05    0.20 
Q12   1   0.3602  0.8552  0.4347  11.00000  0.05    0.20 
Q13   1   0.5775  0.6863  0.2456  11.00000  0.05    0.20 
Q14   1   0.1144  0.2771 -0.0312  11.00000  0.05    0.20 
Q15   1   0.2986  0.6783  0.2927  11.00000  0.05    0.19 
Q16   1   0.3452  0.5628  0.1682  11.00000  0.05    0.19 
Q17   1   0.3388  0.9126 -0.1605  11.00000  0.05    0.19 
Q18   1   0.3040  0.8400  0.4226  11.00000  0.05    0.19 
Q19   1   0.3214  0.8726  0.1106  11.00000  0.05    0.19 
Q20   1   0.3653  0.3581  0.3179  11.00000  0.05    0.18 
;
_shelx_res_checksum              7936

_shelx_fab_file                  
; 
    2    0    0     35.55      0.00 
    4    0    0     20.39      0.00 
    5    0    0     14.64      0.00 
    6    0    0      9.98      0.00 
    7    0    0      6.73      0.00 
    8    0    0      4.80      0.00 
    9    0    0      3.60      0.00 
   10    0    0      2.69      0.00 
   11    0    0      1.91      0.00 
   12    0    0      1.16      0.00 
   13    0    0      0.49      0.00 
  -13    1    0     -0.06      0.00 
  -12    1    0     -0.19      0.00 
  -11    1    0     -0.40      0.00 
  -10    1    0     -0.75      0.00 
   -9    1    0     -1.23      0.00 
   -8    1    0     -1.77      0.00 
   -7    1    0     -2.27      0.00 
   -6    1    0     -2.66      0.00 
   -5    1    0     -2.87      0.00 
   -4    1    0     -2.90      0.00 
   -3    1    0     -2.72      0.00 
   -2    1    0     -2.18      0.00 
   -1    1    0     -1.15      0.00 
    1    1    0      1.13      0.00 
    2    1    0      1.46      0.00 
    3    1    0      1.36      0.00 
    4    1    0      1.28      0.00 
    5    1    0      1.36      0.00 
    6    1    0      1.44      0.00 
    7    1    0      1.38      0.00 
    8    1    0      1.25      0.00 
    9    1    0      1.19      0.00 
   10    1    0      1.19      0.00 
   11    1    0      1.11      0.00 
   12    1    0      0.81      0.00 
   13    1    0      0.39      0.00 
  -13    2    0      0.25      0.00 
  -12    2    0      0.39      0.00 
  -11    2    0      0.54      0.00 
  -10    2    0      0.86      0.00 
   -9    2    0      1.30      0.00 
   -8    2    0      1.78      0.00 
   -7    2    0      2.45      0.00 
   -6    2    0      3.36      0.00 
   -5    2    0      4.31      0.00 
   -4    2    0      5.24      0.00 
   -3    2    0      6.23      0.00 
   -2    2    0      6.71      0.00 
   -1    2    0      5.64      0.00 
    0    2    0      2.88      0.00 
    1    2    0     -0.19      0.00 
    2    2    0     -2.26      0.00 
    3    2    0     -3.26      0.00 
    4    2    0     -3.69      0.00 
    5    2    0     -3.63      0.00 
    6    2    0     -3.00      0.00 
    7    2    0     -2.13      0.00 
    8    2    0     -1.46      0.00 
    9    2    0     -1.06      0.00 
   10    2    0     -0.77      0.00 
   11    2    0     -0.48      0.00 
   12    2    0     -0.25      0.00 
   13    2    0     -0.07      0.00 
  -13    3    0      0.08      0.00 
  -12    3    0      0.18      0.00 
  -11    3    0      0.14      0.00 
  -10    3    0     -0.07      0.00 
   -9    3    0     -0.34      0.00 
   -8    3    0     -0.44      0.00 
   -7    3    0     -0.13      0.00 
   -6    3    0      0.53      0.00 
   -5    3    0      1.16      0.00 
   -4    3    0      1.59      0.00 
   -3    3    0      2.10      0.00 
   -2    3    0      2.82      0.00 
   -1    3    0      3.32      0.00 
    0    3    0      3.18      0.00 
    1    3    0      2.65      0.00 
    2    3    0      2.30      0.00 
    3    3    0      2.17      0.00 
    4    3    0      1.94      0.00 
    5    3    0      1.55      0.00 
    6    3    0      1.24      0.00 
    7    3    0      1.05      0.00 
    8    3    0      0.82      0.00 
    9    3    0      0.52      0.00 
   10    3    0      0.23      0.00 
   11    3    0     -0.01      0.00 
   12    3    0     -0.18      0.00 
   13    3    0     -0.23      0.00 
  -13    4    0     -0.11      0.00 
  -12    4    0     -0.20      0.00 
  -11    4    0      0.01      0.00 
  -10    4    0      0.38      0.00 
   -9    4    0      0.51      0.00 
   -8    4    0      0.39      0.00 
   -7    4    0      0.27      0.00 
   -6    4    0      0.09      0.00 
   -5    4    0     -0.39      0.00 
   -4    4    0     -1.18      0.00 
   -3    4    0     -2.12      0.00 
   -2    4    0     -3.20      0.00 
   -1    4    0     -4.35      0.00 
    0    4    0     -5.21      0.00 
    1    4    0     -5.46      0.00 
    2    4    0     -5.06      0.00 
    3    4    0     -4.18      0.00 
    4    4    0     -3.05      0.00 
    5    4    0     -1.92      0.00 
    6    4    0     -1.08      0.00 
    7    4    0     -0.65      0.00 
    8    4    0     -0.52      0.00 
    9    4    0     -0.43      0.00 
   10    4    0     -0.26      0.00 
   11    4    0     -0.08      0.00 
   12    4    0     -0.01      0.00 
  -13    5    0      0.26      0.00 
  -12    5    0      0.40      0.00 
  -11    5    0      0.52      0.00 
  -10    5    0      0.64      0.00 
   -9    5    0      0.77      0.00 
   -8    5    0      0.93      0.00 
   -7    5    0      1.10      0.00 
   -6    5    0      1.21      0.00 
   -5    5    0      1.24      0.00 
   -4    5    0      1.28      0.00 
   -3    5    0      1.36      0.00 
   -2    5    0      1.39      0.00 
   -1    5    0      1.32      0.00 
    0    5    0      1.28      0.00 
    1    5    0      1.25      0.00 
    2    5    0      1.08      0.00 
    3    5    0      0.79      0.00 
    4    5    0      0.58      0.00 
    5    5    0      0.52      0.00 
    6    5    0      0.37      0.00 
    7    5    0      0.06      0.00 
    8    5    0     -0.19      0.00 
    9    5    0     -0.18      0.00 
   10    5    0      0.02      0.00 
   11    5    0      0.19      0.00 
   12    5    0      0.22      0.00 
  -12    6    0     -0.23      0.00 
  -11    6    0      0.04      0.00 
  -10    6    0      0.22      0.00 
   -9    6    0      0.13      0.00 
   -8    6    0     -0.09      0.00 
   -7    6    0     -0.30      0.00 
   -6    6    0     -0.61      0.00 
   -5    6    0     -1.04      0.00 
   -4    6    0     -1.38      0.00 
   -3    6    0     -1.49      0.00 
   -2    6    0     -1.43      0.00 
   -1    6    0     -1.26      0.00 
    0    6    0     -0.82      0.00 
    1    6    0     -0.07      0.00 
    2    6    0      0.63      0.00 
    3    6    0      0.93      0.00 
    4    6    0      0.95      0.00 
    5    6    0      1.00      0.00 
    6    6    0      1.08      0.00 
    7    6    0      0.97      0.00 
    8    6    0      0.75      0.00 
    9    6    0      0.64      0.00 
   10    6    0      0.58      0.00 
   11    6    0      0.37      0.00 
  -12    7    0     -0.31      0.00 
  -11    7    0     -0.10      0.00 
  -10    7    0      0.17      0.00 
   -9    7    0      0.34      0.00 
   -8    7    0      0.41      0.00 
   -7    7    0      0.35      0.00 
   -6    7    0      0.20      0.00 
   -5    7    0      0.09      0.00 
   -4    7    0      0.13      0.00 
   -3    7    0      0.26      0.00 
   -2    7    0      0.37      0.00 
   -1    7    0      0.49      0.00 
    0    7    0      0.61      0.00 
    1    7    0      0.64      0.00 
    2    7    0      0.52      0.00 
    3    7    0      0.38      0.00 
    4    7    0      0.25      0.00 
    5    7    0      0.09      0.00 
    6    7    0     -0.08      0.00 
    7    7    0     -0.12      0.00 
    8    7    0      0.00      0.00 
    9    7    0      0.11      0.00 
   10    7    0      0.06      0.00 
   11    7    0     -0.08      0.00 
  -11    8    0     -0.18      0.00 
  -10    8    0     -0.35      0.00 
   -9    8    0     -0.48      0.00 
   -8    8    0     -0.48      0.00 
   -7    8    0     -0.40      0.00 
   -6    8    0     -0.35      0.00 
   -5    8    0     -0.32      0.00 
   -4    8    0     -0.19      0.00 
   -3    8    0      0.03      0.00 
   -2    8    0      0.24      0.00 
   -1    8    0      0.41      0.00 
    0    8    0      0.57      0.00 
    1    8    0      0.68      0.00 
    2    8    0      0.65      0.00 
    3    8    0      0.52      0.00 
    4    8    0      0.39      0.00 
    5    8    0      0.26      0.00 
    6    8    0      0.16      0.00 
    7    8    0      0.22      0.00 
    8    8    0      0.41      0.00 
    9    8    0      0.47      0.00 
   10    8    0      0.26      0.00 
  -11    9    0     -0.19      0.00 
  -10    9    0     -0.31      0.00 
   -9    9    0     -0.39      0.00 
   -8    9    0     -0.51      0.00 
   -7    9    0     -0.64      0.00 
   -6    9    0     -0.55      0.00 
   -5    9    0     -0.14      0.00 
   -4    9    0      0.32      0.00 
   -3    9    0      0.50      0.00 
   -2    9    0      0.41      0.00 
   -1    9    0      0.29      0.00 
    0    9    0      0.24      0.00 
    1    9    0      0.18      0.00 
    2    9    0      0.07      0.00 
    3    9    0     -0.02      0.00 
    4    9    0     -0.06      0.00 
    5    9    0     -0.12      0.00 
    6    9    0     -0.19      0.00 
    7    9    0     -0.16      0.00 
    8    9    0     -0.04      0.00 
    9    9    0      0.00      0.00 
  -10   10    0     -0.21      0.00 
   -9   10    0     -0.31      0.00 
   -8   10    0     -0.26      0.00 
   -7   10    0     -0.17      0.00 
   -6   10    0     -0.13      0.00 
   -5   10    0     -0.03      0.00 
   -4   10    0      0.13      0.00 
   -3   10    0      0.19      0.00 
   -2   10    0      0.08      0.00 
   -1   10    0     -0.08      0.00 
    0   10    0     -0.20      0.00 
    1   10    0     -0.32      0.00 
    2   10    0     -0.38      0.00 
    3   10    0     -0.28      0.00 
    4   10    0     -0.10      0.00 
    5   10    0      0.02      0.00 
    6   10    0      0.12      0.00 
    7   10    0      0.25      0.00 
    8   10    0      0.31      0.00 
   -9   11    0     -0.43      0.00 
   -8   11    0     -0.53      0.00 
   -7   11    0     -0.31      0.00 
   -6   11    0      0.10      0.00 
   -5   11    0      0.33      0.00 
   -4   11    0      0.24      0.00 
   -3   11    0      0.06      0.00 
   -2   11    0     -0.05      0.00 
   -1   11    0     -0.18      0.00 
    0   11    0     -0.40      0.00 
    1   11    0     -0.52      0.00 
    2   11    0     -0.40      0.00 
    3   11    0     -0.22      0.00 
    4   11    0     -0.18      0.00 
    5   11    0     -0.25      0.00 
    6   11    0     -0.19      0.00 
    7   11    0     -0.02      0.00 
   -8   12    0     -0.04      0.00 
   -7   12    0     -0.05      0.00 
   -6   12    0      0.05      0.00 
   -5   12    0      0.27      0.00 
   -4   12    0      0.39      0.00 
   -3   12    0      0.29      0.00 
   -2   12    0      0.11      0.00 
   -1   12    0      0.01      0.00 
    0   12    0     -0.02      0.00 
    1   12    0     -0.01      0.00 
    2   12    0      0.06      0.00 
    3   12    0      0.10      0.00 
    4   12    0     -0.01      0.00 
    5   12    0     -0.22      0.00 
    6   12    0     -0.31      0.00 
   -6   13    0     -0.12      0.00 
   -5   13    0     -0.41      0.00 
   -4   13    0     -0.54      0.00 
   -3   13    0     -0.48      0.00 
   -2   13    0     -0.41      0.00 
   -1   13    0     -0.46      0.00 
    0   13    0     -0.52      0.00 
    1   13    0     -0.41      0.00 
    2   13    0     -0.10      0.00 
    3   13    0      0.15      0.00 
    4   13    0      0.16      0.00 
   -4   14    0      0.25      0.00 
   -3   14    0      0.20      0.00 
   -2   14    0      0.12      0.00 
   -1   14    0     -0.02      0.00 
    0   14    0     -0.08      0.00 
    1   14    0      0.04      0.00 
    2   14    0      0.21      0.00 
   -2  -14    1     -0.09      0.00 
   -1  -14    1      0.15      0.00 
    0  -14    1      0.22      0.00 
    1  -14    1      0.07      0.00 
    2  -14    1     -0.12      0.00 
    3  -14    1     -0.27      0.00 
    4  -14    1     -0.36      0.00 
   -5  -13    1     -0.12      0.00 
   -4  -13    1     -0.20      0.00 
   -3  -13    1     -0.06      0.00 
   -2  -13    1      0.27      0.00 
   -1  -13    1      0.53      0.00 
    0  -13    1      0.54      0.00 
    1  -13    1      0.40      0.00 
    2  -13    1      0.36      0.00 
    3  -13    1      0.41      0.00 
    4  -13    1      0.35      0.00 
    5  -13    1      0.11      0.00 
    6  -13    1     -0.13      0.00 
   -6  -12    1      0.29      0.00 
   -5  -12    1      0.18      0.00 
   -4  -12    1      0.06      0.00 
   -3  -12    1      0.08      0.00 
   -2  -12    1      0.16      0.00 
   -1  -12    1      0.17      0.00 
    0  -12    1      0.13      0.00 
    1  -12    1      0.07      0.00 
    2  -12    1     -0.08      0.00 
    3  -12    1     -0.25      0.00 
    4  -12    1     -0.27      0.00 
    5  -12    1     -0.12      0.00 
    6  -12    1      0.01      0.00 
    7  -12    1      0.01      0.00 
    8  -12    1      0.04      0.00 
   -8  -11    1     -0.11      0.00 
   -7  -11    1      0.00      0.00 
   -6  -11    1      0.15      0.00 
   -5  -11    1      0.17      0.00 
   -4  -11    1      0.16      0.00 
   -3  -11    1      0.30      0.00 
   -2  -11    1      0.47      0.00 
   -1  -11    1      0.43      0.00 
    0  -11    1      0.19      0.00 
    1  -11    1     -0.01      0.00 
    2  -11    1     -0.10      0.00 
    3  -11    1     -0.20      0.00 
    4  -11    1     -0.32      0.00 
    5  -11    1     -0.22      0.00 
    6  -11    1      0.17      0.00 
    7  -11    1      0.54      0.00 
    8  -11    1      0.61      0.00 
    9  -11    1      0.44      0.00 
   -9  -10    1     -0.20      0.00 
   -8  -10    1     -0.32      0.00 
   -7  -10    1     -0.29      0.00 
   -6  -10    1     -0.20      0.00 
   -5  -10    1     -0.11      0.00 
   -4  -10    1      0.06      0.00 
   -3  -10    1      0.23      0.00 
   -2  -10    1      0.25      0.00 
   -1  -10    1      0.12      0.00 
    0  -10    1     -0.01      0.00 
    1  -10    1     -0.11      0.00 
    2  -10    1     -0.21      0.00 
    3  -10    1     -0.25      0.00 
    4  -10    1     -0.18      0.00 
    5  -10    1     -0.07      0.00 
    6  -10    1      0.00      0.00 
    7  -10    1      0.09      0.00 
    8  -10    1      0.20      0.00 
    9  -10    1      0.22      0.00 
   10  -10    1      0.11      0.00 
  -10   -9    1      0.11      0.00 
   -9   -9    1      0.05      0.00 
   -8   -9    1      0.13      0.00 
   -7   -9    1      0.21      0.00 
   -6   -9    1      0.19      0.00 
   -5   -9    1      0.12      0.00 
   -4   -9    1      0.10      0.00 
   -3   -9    1      0.06      0.00 
   -2   -9    1     -0.03      0.00 
   -1   -9    1     -0.11      0.00 
    0   -9    1     -0.09      0.00 
    1   -9    1     -0.09      0.00 
    2   -9    1     -0.16      0.00 
    3   -9    1     -0.14      0.00 
    4   -9    1      0.13      0.00 
    5   -9    1      0.49      0.00 
    6   -9    1      0.62      0.00 
    7   -9    1      0.51      0.00 
    8   -9    1      0.39      0.00 
    9   -9    1      0.36      0.00 
   10   -9    1      0.33      0.00 
   11   -9    1      0.24      0.00 
  -10   -8    1     -0.37      0.00 
   -9   -8    1     -0.48      0.00 
   -8   -8    1     -0.35      0.00 
   -7   -8    1     -0.23      0.00 
   -6   -8    1     -0.34      0.00 
   -5   -8    1     -0.54      0.00 
   -4   -8    1     -0.71      0.00 
   -3   -8    1     -0.85      0.00 
   -2   -8    1     -0.89      0.00 
   -1   -8    1     -0.73      0.00 
    0   -8    1     -0.44      0.00 
    1   -8    1     -0.19      0.00 
    2   -8    1      0.02      0.00 
    3   -8    1      0.24      0.00 
    4   -8    1      0.44      0.00 
    5   -8    1      0.54      0.00 
    6   -8    1      0.55      0.00 
    7   -8    1      0.56      0.00 
    8   -8    1      0.56      0.00 
    9   -8    1      0.46      0.00 
   10   -8    1      0.28      0.00 
   11   -8    1      0.13      0.00 
  -11   -7    1     -0.01      0.00 
  -10   -7    1     -0.06      0.00 
   -9   -7    1      0.01      0.00 
   -8   -7    1      0.16      0.00 
   -7   -7    1      0.20      0.00 
   -6   -7    1      0.06      0.00 
   -5   -7    1     -0.14      0.00 
   -4   -7    1     -0.30      0.00 
   -3   -7    1     -0.46      0.00 
   -2   -7    1     -0.63      0.00 
   -1   -7    1     -0.69      0.00 
    0   -7    1     -0.56      0.00 
    1   -7    1     -0.41      0.00 
    2   -7    1     -0.34      0.00 
    3   -7    1     -0.32      0.00 
    4   -7    1     -0.30      0.00 
    5   -7    1     -0.36      0.00 
    6   -7    1     -0.48      0.00 
    7   -7    1     -0.51      0.00 
    8   -7    1     -0.40      0.00 
    9   -7    1     -0.22      0.00 
   10   -7    1     -0.02      0.00 
   11   -7    1      0.16      0.00 
   12   -7    1      0.24      0.00 
  -12   -6    1     -0.21      0.00 
  -11   -6    1     -0.48      0.00 
  -10   -6    1     -0.61      0.00 
   -9   -6    1     -0.64      0.00 
   -8   -6    1     -0.77      0.00 
   -7   -6    1     -0.94      0.00 
   -6   -6    1     -0.91      0.00 
   -5   -6    1     -0.70      0.00 
   -4   -6    1     -0.47      0.00 
   -3   -6    1     -0.14      0.00 
   -2   -6    1      0.49      0.00 
   -1   -6    1      1.29      0.00 
    0   -6    1      1.87      0.00 
    1   -6    1      2.07      0.00 
    2   -6    1      2.01      0.00 
    3   -6    1      1.81      0.00 
    4   -6    1      1.44      0.00 
    5   -6    1      0.94      0.00 
    6   -6    1      0.51      0.00 
    7   -6    1      0.26      0.00 
    8   -6    1      0.07      0.00 
    9   -6    1     -0.10      0.00 
   10   -6    1     -0.06      0.00 
   11   -6    1      0.21      0.00 
   12   -6    1      0.38      0.00 
  -12   -5    1     -0.20      0.00 
  -11   -5    1     -0.10      0.00 
  -10   -5    1      0.07      0.00 
   -9   -5    1      0.10      0.00 
   -8   -5    1     -0.13      0.00 
   -7   -5    1     -0.51      0.00 
   -6   -5    1     -0.79      0.00 
   -5   -5    1     -0.92      0.00 
   -4   -5    1     -1.09      0.00 
   -3   -5    1     -1.39      0.00 
   -2   -5    1     -1.62      0.00 
   -1   -5    1     -1.67      0.00 
    0   -5    1     -1.69      0.00 
    1   -5    1     -1.77      0.00 
    2   -5    1     -1.81      0.00 
    3   -5    1     -1.75      0.00 
    4   -5    1     -1.65      0.00 
    5   -5    1     -1.53      0.00 
    6   -5    1     -1.29      0.00 
    7   -5    1     -0.95      0.00 
    8   -5    1     -0.67      0.00 
    9   -5    1     -0.56      0.00 
   10   -5    1     -0.55      0.00 
   11   -5    1     -0.50      0.00 
   12   -5    1     -0.36      0.00 
  -12   -4    1      0.12      0.00 
  -11   -4    1      0.36      0.00 
  -10   -4    1      0.66      0.00 
   -9   -4    1      0.87      0.00 
   -8   -4    1      1.02      0.00 
   -7   -4    1      1.34      0.00 
   -6   -4    1      2.12      0.00 
   -5   -4    1      3.33      0.00 
   -4   -4    1      4.66      0.00 
   -3   -4    1      5.72      0.00 
   -2   -4    1      6.35      0.00 
   -1   -4    1      6.38      0.00 
    0   -4    1      5.64      0.00 
    1   -4    1      4.29      0.00 
    2   -4    1      2.85      0.00 
    3   -4    1      1.68      0.00 
    4   -4    1      0.71      0.00 
    5   -4    1     -0.04      0.00 
    6   -4    1     -0.41      0.00 
    7   -4    1     -0.46      0.00 
    8   -4    1     -0.45      0.00 
    9   -4    1     -0.38      0.00 
   10   -4    1     -0.09      0.00 
   11   -4    1      0.25      0.00 
   12   -4    1      0.28      0.00 
   13   -4    1      0.08      0.00 
  -13   -3    1      0.19      0.00 
  -12   -3    1      0.04      0.00 
  -11   -3    1     -0.19      0.00 
  -10   -3    1     -0.47      0.00 
   -9   -3    1     -0.77      0.00 
   -8   -3    1     -1.02      0.00 
   -7   -3    1     -1.20      0.00 
   -6   -3    1     -1.35      0.00 
   -5   -3    1     -1.54      0.00 
   -4   -3    1     -1.66      0.00 
   -3   -3    1     -1.68      0.00 
   -2   -3    1     -1.82      0.00 
   -1   -3    1     -2.14      0.00 
    0   -3    1     -2.30      0.00 
    1   -3    1     -1.94      0.00 
    2   -3    1     -1.24      0.00 
    3   -3    1     -0.68      0.00 
    4   -3    1     -0.32      0.00 
    5   -3    1      0.14      0.00 
    6   -3    1      0.72      0.00 
    7   -3    1      1.07      0.00 
    8   -3    1      0.94      0.00 
    9   -3    1      0.52      0.00 
   10   -3    1      0.16      0.00 
   11   -3    1      0.00      0.00 
   12   -3    1      0.00      0.00 
   13   -3    1      0.04      0.00 
  -13   -2    1      0.15      0.00 
  -12   -2    1      0.31      0.00 
  -11   -2    1      0.54      0.00 
  -10   -2    1      0.81      0.00 
   -9   -2    1      1.08      0.00 
   -8   -2    1      1.48      0.00 
   -7   -2    1      2.09      0.00 
   -6   -2    1      2.61      0.00 
   -5   -2    1      2.56      0.00 
   -4   -2    1      1.84      0.00 
   -3   -2    1      0.57      0.00 
   -2   -2    1     -1.49      0.00 
   -1   -2    1     -4.59      0.00 
    0   -2    1     -7.77      0.00 
    1   -2    1     -9.35      0.00 
    2   -2    1     -8.81      0.00 
    3   -2    1     -7.29      0.00 
    4   -2    1     -5.89      0.00 
    5   -2    1     -4.64      0.00 
    6   -2    1     -3.34      0.00 
    7   -2    1     -2.24      0.00 
    8   -2    1     -1.54      0.00 
    9   -2    1     -1.04      0.00 
   10   -2    1     -0.64      0.00 
   11   -2    1     -0.42      0.00 
   12   -2    1     -0.33      0.00 
   13   -2    1     -0.21      0.00 
  -13   -1    1     -0.51      0.00 
  -12   -1    1     -0.83      0.00 
  -11   -1    1     -0.93      0.00 
  -10   -1    1     -0.83      0.00 
   -9   -1    1     -0.69      0.00 
   -8   -1    1     -0.62      0.00 
   -7   -1    1     -0.50      0.00 
   -6   -1    1     -0.21      0.00 
   -5   -1    1      0.11      0.00 
   -4   -1    1      0.25      0.00 
   -3   -1    1      0.29      0.00 
   -2   -1    1      0.59      0.00 
   -1   -1    1      1.33      0.00 
    1   -1    1      2.88      0.00 
    2   -1    1      3.20      0.00 
    3   -1    1      3.27      0.00 
    4   -1    1      3.11      0.00 
    5   -1    1      2.73      0.00 
    6   -1    1      2.22      0.00 
    7   -1    1      1.70      0.00 
    8   -1    1      1.20      0.00 
    9   -1    1      0.73      0.00 
   10   -1    1      0.33      0.00 
   11   -1    1      0.05      0.00 
   12   -1    1     -0.12      0.00 
   13   -1    1     -0.21      0.00 
  -13    0    1     -0.91      0.00 
  -12    0    1     -1.72      0.00 
  -11    0    1     -2.52      0.00 
  -10    0    1     -3.36      0.00 
   -9    0    1     -4.42      0.00 
   -8    0    1     -5.95      0.00 
   -7    0    1     -8.47      0.00 
   -6    0    1    -12.36      0.00 
   -5    0    1    -17.50      0.00 
   -4    0    1    -23.74      0.00 
   -3    0    1    -31.19      0.00 
   -2    0    1    -38.98      0.00 
    1    0    1    -37.42      0.00 
    2    0    1    -29.33      0.00 
    3    0    1    -22.10      0.00 
    4    0    1    -16.20      0.00 
    5    0    1    -11.23      0.00 
    6    0    1     -7.44      0.00 
    7    0    1     -5.09      0.00 
    8    0    1     -3.75      0.00 
    9    0    1     -2.79      0.00 
   10    0    1     -1.98      0.00 
   11    0    1     -1.28      0.00 
   12    0    1     -0.65      0.00 
   13    0    1     -0.18      0.00 
  -13    1    1      0.27      0.00 
  -12    1    1      0.42      0.00 
  -11    1    1      0.66      0.00 
  -10    1    1      1.05      0.00 
   -9    1    1      1.55      0.00 
   -8    1    1      2.01      0.00 
   -7    1    1      2.30      0.00 
   -6    1    1      2.32      0.00 
   -5    1    1      2.13      0.00 
   -4    1    1      1.80      0.00 
   -3    1    1      1.16      0.00 
   -2    1    1     -0.04      0.00 
   -1    1    1     -1.67      0.00 
    0    1    1     -3.00      0.00 
    1    1    1     -3.48      0.00 
    2    1    1     -3.28      0.00 
    3    1    1     -2.98      0.00 
    4    1    1     -2.83      0.00 
    5    1    1     -2.65      0.00 
    6    1    1     -2.33      0.00 
    7    1    1     -1.96      0.00 
    8    1    1     -1.67      0.00 
    9    1    1     -1.49      0.00 
   10    1    1     -1.33      0.00 
   11    1    1     -1.06      0.00 
   12    1    1     -0.64      0.00 
   13    1    1     -0.21      0.00 
  -13    2    1     -0.28      0.00 
  -12    2    1     -0.42      0.00 
  -11    2    1     -0.63      0.00 
  -10    2    1     -0.99      0.00 
   -9    2    1     -1.36      0.00 
   -8    2    1     -1.70      0.00 
   -7    2    1     -2.14      0.00 
   -6    2    1     -2.73      0.00 
   -5    2    1     -3.32      0.00 
   -4    2    1     -3.83      0.00 
   -3    2    1     -4.03      0.00 
   -2    2    1     -3.22      0.00 
   -1    2    1     -1.01      0.00 
    0    2    1      1.80      0.00 
    1    2    1      3.85      0.00 
    2    2    1      4.68      0.00 
    3    2    1      4.76      0.00 
    4    2    1      4.46      0.00 
    5    2    1      3.74      0.00 
    6    2    1      2.70      0.00 
    7    2    1      1.76      0.00 
    8    2    1      1.18      0.00 
    9    2    1      0.84      0.00 
   10    2    1      0.58      0.00 
   11    2    1      0.33      0.00 
   12    2    1      0.13      0.00 
   13    2    1     -0.02      0.00 
  -13    3    1     -0.25      0.00 
  -12    3    1     -0.33      0.00 
  -11    3    1     -0.24      0.00 
  -10    3    1     -0.09      0.00 
   -9    3    1     -0.07      0.00 
   -8    3    1     -0.35      0.00 
   -7    3    1     -0.94      0.00 
   -6    3    1     -1.61      0.00 
   -5    3    1     -2.08      0.00 
   -4    3    1     -2.47      0.00 
   -3    3    1     -3.03      0.00 
   -2    3    1     -3.55      0.00 
   -1    3    1     -3.50      0.00 
    0    3    1     -2.91      0.00 
    1    3    1     -2.37      0.00 
    2    3    1     -2.17      0.00 
    3    3    1     -1.98      0.00 
    4    3    1     -1.53      0.00 
    5    3    1     -1.05      0.00 
    6    3    1     -0.79      0.00 
    7    3    1     -0.62      0.00 
    8    3    1     -0.37      0.00 
    9    3    1     -0.11      0.00 
   10    3    1      0.07      0.00 
   11    3    1      0.18      0.00 
   12    3    1      0.24      0.00 
  -13    4    1      0.07      0.00 
  -12    4    1      0.01      0.00 
  -11    4    1     -0.32      0.00 
  -10    4    1     -0.58      0.00 
   -9    4    1     -0.49      0.00 
   -8    4    1     -0.27      0.00 
   -7    4    1     -0.14      0.00 
   -6    4    1      0.07      0.00 
   -5    4    1      0.59      0.00 
   -4    4    1      1.33      0.00 
   -3    4    1      2.10      0.00 
   -2    4    1      2.85      0.00 
   -1    4    1      3.53      0.00 
    0    4    1      3.89      0.00 
    1    4    1      3.71      0.00 
    2    4    1      3.06      0.00 
    3    4    1      2.17      0.00 
    4    4    1      1.31      0.00 
    5    4    1      0.63      0.00 
    6    4    1      0.21      0.00 
    7    4    1      0.08      0.00 
    8    4    1      0.11      0.00 
    9    4    1      0.10      0.00 
   10    4    1      0.00      0.00 
   11    4    1     -0.05      0.00 
   12    4    1     -0.03      0.00 
  -13    5    1     -0.24      0.00 
  -12    5    1     -0.34      0.00 
  -11    5    1     -0.52      0.00 
  -10    5    1     -0.73      0.00 
   -9    5    1     -0.88      0.00 
   -8    5    1     -0.90      0.00 
   -7    5    1     -0.84      0.00 
   -6    5    1     -0.73      0.00 
   -5    5    1     -0.66      0.00 
   -4    5    1     -0.70      0.00 
   -3    5    1     -0.77      0.00 
   -2    5    1     -0.78      0.00 
   -1    5    1     -0.78      0.00 
    0    5    1     -0.81      0.00 
    1    5    1     -0.75      0.00 
    2    5    1     -0.53      0.00 
    3    5    1     -0.32      0.00 
    4    5    1     -0.28      0.00 
    5    5    1     -0.22      0.00 
    6    5    1      0.01      0.00 
    7    5    1      0.26      0.00 
    8    5    1      0.30      0.00 
    9    5    1      0.12      0.00 
   10    5    1     -0.10      0.00 
   11    5    1     -0.19      0.00 
   12    5    1     -0.14      0.00 
  -12    6    1      0.05      0.00 
  -11    6    1     -0.22      0.00 
  -10    6    1     -0.30      0.00 
   -9    6    1     -0.15      0.00 
   -8    6    1      0.06      0.00 
   -7    6    1      0.30      0.00 
   -6    6    1      0.65      0.00 
   -5    6    1      1.00      0.00 
   -4    6    1      1.12      0.00 
   -3    6    1      0.99      0.00 
   -2    6    1      0.77      0.00 
   -1    6    1      0.45      0.00 
    0    6    1     -0.14      0.00 
    1    6    1     -0.84      0.00 
    2    6    1     -1.22      0.00 
    3    6    1     -1.15      0.00 
    4    6    1     -0.99      0.00 
    5    6    1     -1.00      0.00 
    6    6    1     -0.98      0.00 
    7    6    1     -0.78      0.00 
    8    6    1     -0.59      0.00 
    9    6    1     -0.55      0.00 
   10    6    1     -0.48      0.00 
   11    6    1     -0.26      0.00 
  -12    7    1      0.23      0.00 
  -11    7    1     -0.08      0.00 
  -10    7    1     -0.32      0.00 
   -9    7    1     -0.37      0.00 
   -8    7    1     -0.30      0.00 
   -7    7    1     -0.14      0.00 
   -6    7    1      0.01      0.00 
   -5    7    1     -0.01      0.00 
   -4    7    1     -0.22      0.00 
   -3    7    1     -0.44      0.00 
   -2    7    1     -0.58      0.00 
   -1    7    1     -0.69      0.00 
    0    7    1     -0.76      0.00 
    1    7    1     -0.73      0.00 
    2    7    1     -0.61      0.00 
    3    7    1     -0.46      0.00 
    4    7    1     -0.29      0.00 
    5    7    1     -0.10      0.00 
    6    7    1      0.01      0.00 
    7    7    1     -0.02      0.00 
    8    7    1     -0.14      0.00 
    9    7    1     -0.14      0.00 
   10    7    1      0.01      0.00 
   11    7    1      0.16      0.00 
  -12    8    1      0.15      0.00 
  -11    8    1      0.26      0.00 
  -10    8    1      0.40      0.00 
   -9    8    1      0.43      0.00 
   -8    8    1      0.32      0.00 
   -7    8    1      0.22      0.00 
   -6    8    1      0.23      0.00 
   -5    8    1      0.24      0.00 
   -4    8    1      0.10      0.00 
   -3    8    1     -0.13      0.00 
   -2    8    1     -0.29      0.00 
   -1    8    1     -0.38      0.00 
    0    8    1     -0.42      0.00 
    1    8    1     -0.40      0.00 
    2    8    1     -0.29      0.00 
    3    8    1     -0.19      0.00 
    4    8    1     -0.13      0.00 
    5    8    1     -0.07      0.00 
    6    8    1     -0.09      0.00 
    7    8    1     -0.29      0.00 
    8    8    1     -0.49      0.00 
    9    8    1     -0.42      0.00 
   10    8    1     -0.14      0.00 
  -11    9    1      0.19      0.00 
  -10    9    1      0.33      0.00 
   -9    9    1      0.46      0.00 
   -8    9    1      0.58      0.00 
   -7    9    1      0.55      0.00 
   -6    9    1      0.19      0.00 
   -5    9    1     -0.37      0.00 
   -4    9    1     -0.73      0.00 
   -3    9    1     -0.73      0.00 
   -2    9    1     -0.54      0.00 
   -1    9    1     -0.39      0.00 
    0    9    1     -0.29      0.00 
    1    9    1     -0.17      0.00 
    2    9    1     -0.04      0.00 
    3    9    1      0.04      0.00 
    4    9    1      0.10      0.00 
    5    9    1      0.19      0.00 
    6    9    1      0.24      0.00 
    7    9    1      0.12      0.00 
    8    9    1     -0.03      0.00 
    9    9    1     -0.02      0.00 
  -10   10    1      0.30      0.00 
   -9   10    1      0.37      0.00 
   -8   10    1      0.32      0.00 
   -7   10    1      0.31      0.00 
   -6   10    1      0.27      0.00 
   -5   10    1      0.08      0.00 
   -4   10    1     -0.14      0.00 
   -3   10    1     -0.15      0.00 
   -2   10    1      0.02      0.00 
   -1   10    1      0.18      0.00 
    0   10    1      0.28      0.00 
    1   10    1      0.36      0.00 
    2   10    1      0.36      0.00 
    3   10    1      0.26      0.00 
    4   10    1      0.15      0.00 
    5   10    1      0.07      0.00 
    6   10    1     -0.08      0.00 
    7   10    1     -0.29      0.00 
    8   10    1     -0.34      0.00 
   -9   11    1      0.37      0.00 
   -8   11    1      0.33      0.00 
   -7   11    1      0.06      0.00 
   -6   11    1     -0.19      0.00 
   -5   11    1     -0.17      0.00 
   -4   11    1      0.02      0.00 
   -3   11    1      0.18      0.00 
   -2   11    1      0.27      0.00 
   -1   11    1      0.42      0.00 
    0   11    1      0.54      0.00 
    1   11    1      0.49      0.00 
    2   11    1      0.31      0.00 
    3   11    1      0.22      0.00 
    4   11    1      0.32      0.00 
    5   11    1      0.39      0.00 
    6   11    1      0.25      0.00 
    7   11    1      0.02      0.00 
   -8   12    1      0.04      0.00 
   -7   12    1      0.00      0.00 
   -6   12    1     -0.19      0.00 
   -5   12    1     -0.39      0.00 
   -4   12    1     -0.41      0.00 
   -3   12    1     -0.28      0.00 
   -2   12    1     -0.18      0.00 
   -1   12    1     -0.17      0.00 
    0   12    1     -0.19      0.00 
    1   12    1     -0.25      0.00 
    2   12    1     -0.33      0.00 
    3   12    1     -0.27      0.00 
    4   12    1     -0.01      0.00 
    5   12    1      0.23      0.00 
    6   12    1      0.26      0.00 
   -6   13    1      0.37      0.00 
   -5   13    1      0.57      0.00 
   -4   13    1      0.56      0.00 
   -3   13    1      0.45      0.00 
   -2   13    1      0.39      0.00 
   -1   13    1      0.42      0.00 
    0   13    1      0.41      0.00 
    1   13    1      0.24      0.00 
    2   13    1     -0.03      0.00 
    3   13    1     -0.17      0.00 
    4   13    1     -0.09      0.00 
   -3   14    1     -0.18      0.00 
   -2   14    1     -0.15      0.00 
   -1   14    1     -0.05      0.00 
    0   14    1     -0.05      0.00 
    1   14    1     -0.16      0.00 
   -3  -14    2      0.14      0.00 
   -2  -14    2     -0.09      0.00 
   -1  -14    2     -0.29      0.00 
    0  -14    2     -0.26      0.00 
    1  -14    2     -0.06      0.00 
    2  -14    2      0.16      0.00 
    3  -14    2      0.33      0.00 
    4  -14    2      0.39      0.00 
   -5  -13    2      0.17      0.00 
   -4  -13    2      0.14      0.00 
   -3  -13    2     -0.11      0.00 
   -2  -13    2     -0.45      0.00 
   -1  -13    2     -0.58      0.00 
    0  -13    2     -0.43      0.00 
    1  -13    2     -0.25      0.00 
    2  -13    2     -0.23      0.00 
    3  -13    2     -0.23      0.00 
    4  -13    2     -0.07      0.00 
    5  -13    2      0.18      0.00 
    6  -13    2      0.28      0.00 
   -7  -12    2     -0.23      0.00 
   -6  -12    2     -0.21      0.00 
   -5  -12    2     -0.14      0.00 
   -4  -12    2     -0.14      0.00 
   -3  -12    2     -0.21      0.00 
   -2  -12    2     -0.24      0.00 
   -1  -12    2     -0.20      0.00 
    0  -12    2     -0.16      0.00 
    1  -12    2     -0.09      0.00 
    2  -12    2      0.06      0.00 
    3  -12    2      0.18      0.00 
    4  -12    2      0.15      0.00 
    5  -12    2      0.05      0.00 
    6  -12    2      0.04      0.00 
    7  -12    2      0.04      0.00 
    8  -12    2     -0.06      0.00 
   -8  -11    2      0.10      0.00 
   -7  -11    2     -0.06      0.00 
   -6  -11    2     -0.18      0.00 
   -5  -11    2     -0.18      0.00 
   -4  -11    2     -0.22      0.00 
   -3  -11    2     -0.38      0.00 
   -2  -11    2     -0.44      0.00 
   -1  -11    2     -0.26      0.00 
    0  -11    2     -0.01      0.00 
    1  -11    2      0.09      0.00 
    2  -11    2      0.10      0.00 
    3  -11    2      0.17      0.00 
    4  -11    2      0.19      0.00 
    5  -11    2     -0.05      0.00 
    6  -11    2     -0.43      0.00 
    7  -11    2     -0.65      0.00 
    8  -11    2     -0.61      0.00 
    9  -11    2     -0.46      0.00 
   -9  -10    2      0.27      0.00 
   -8  -10    2      0.39      0.00 
   -7  -10    2      0.35      0.00 
   -6  -10    2      0.28      0.00 
   -5  -10    2      0.19      0.00 
   -4  -10    2      0.04      0.00 
   -3  -10    2     -0.05      0.00 
   -2  -10    2      0.03      0.00 
   -1  -10    2      0.17      0.00 
    0  -10    2      0.25      0.00 
    1  -10    2      0.29      0.00 
    2  -10    2      0.32      0.00 
    3  -10    2      0.30      0.00 
    4  -10    2      0.21      0.00 
    5  -10    2      0.11      0.00 
    6  -10    2      0.02      0.00 
    7  -10    2     -0.07      0.00 
    8  -10    2     -0.14      0.00 
    9  -10    2     -0.11      0.00 
   10  -10    2     -0.03      0.00 
  -10   -9    2     -0.12      0.00 
   -9   -9    2     -0.14      0.00 
   -8   -9    2     -0.25      0.00 
   -7   -9    2     -0.29      0.00 
   -6   -9    2     -0.25      0.00 
   -5   -9    2     -0.21      0.00 
   -4   -9    2     -0.18      0.00 
   -3   -9    2     -0.11      0.00 
   -2   -9    2      0.00      0.00 
   -1   -9    2      0.01      0.00 
    0   -9    2     -0.08      0.00 
    1   -9    2     -0.12      0.00 
    2   -9    2     -0.11      0.00 
    3   -9    2     -0.19      0.00 
    4   -9    2     -0.41      0.00 
    5   -9    2     -0.53      0.00 
    6   -9    2     -0.44      0.00 
    7   -9    2     -0.29      0.00 
    8   -9    2     -0.30      0.00 
    9   -9    2     -0.38      0.00 
   10   -9    2     -0.36      0.00 
   11   -9    2     -0.25      0.00 
  -11   -8    2      0.23      0.00 
  -10   -8    2      0.46      0.00 
   -9   -8    2      0.43      0.00 
   -8   -8    2      0.27      0.00 
   -7   -8    2      0.31      0.00 
   -6   -8    2      0.57      0.00 
   -5   -8    2      0.81      0.00 
   -4   -8    2      0.95      0.00 
   -3   -8    2      0.97      0.00 
   -2   -8    2      0.79      0.00 
   -1   -8    2      0.42      0.00 
    0   -8    2      0.02      0.00 
    1   -8    2     -0.26      0.00 
    2   -8    2     -0.48      0.00 
    3   -8    2     -0.66      0.00 
    4   -8    2     -0.78      0.00 
    5   -8    2     -0.79      0.00 
    6   -8    2     -0.73      0.00 
    7   -8    2     -0.67      0.00 
    8   -8    2     -0.59      0.00 
    9   -8    2     -0.44      0.00 
   10   -8    2     -0.26      0.00 
   11   -8    2     -0.17      0.00 
  -11   -7    2      0.03      0.00 
  -10   -7    2     -0.03      0.00 
   -9   -7    2     -0.16      0.00 
   -8   -7    2     -0.26      0.00 
   -7   -7    2     -0.17      0.00 
   -6   -7    2      0.09      0.00 
   -5   -7    2      0.35      0.00 
   -4   -7    2      0.56      0.00 
   -3   -7    2      0.76      0.00 
   -2   -7    2      0.88      0.00 
   -1   -7    2      0.80      0.00 
    0   -7    2      0.59      0.00 
    1   -7    2      0.48      0.00 
    2   -7    2      0.51      0.00 
    3   -7    2      0.57      0.00 
    4   -7    2      0.61      0.00 
    5   -7    2      0.67      0.00 
    6   -7    2      0.66      0.00 
    7   -7    2      0.51      0.00 
    8   -7    2      0.27      0.00 
    9   -7    2      0.08      0.00 
   10   -7    2     -0.03      0.00 
   11   -7    2     -0.09      0.00 
   12   -7    2     -0.09      0.00 
  -12   -6    2      0.30      0.00 
  -11   -6    2      0.50      0.00 
  -10   -6    2      0.50      0.00 
   -9   -6    2      0.48      0.00 
   -8   -6    2      0.60      0.00 
   -7   -6    2      0.65      0.00 
   -6   -6    2      0.44      0.00 
   -5   -6    2      0.04      0.00 
   -4   -6    2     -0.42      0.00 
   -3   -6    2     -1.02      0.00 
   -2   -6    2     -1.77      0.00 
   -1   -6    2     -2.44      0.00 
    0   -6    2     -2.73      0.00 
    1   -6    2     -2.62      0.00 
    2   -6    2     -2.27      0.00 
    3   -6    2     -1.82      0.00 
    4   -6    2     -1.27      0.00 
    5   -6    2     -0.72      0.00 
    6   -6    2     -0.34      0.00 
    7   -6    2     -0.16      0.00 
    8   -6    2     -0.02      0.00 
    9   -6    2      0.04      0.00 
   10   -6    2     -0.14      0.00 
   11   -6    2     -0.41      0.00 
   12   -6    2     -0.42      0.00 
  -12   -5    2      0.10      0.00 
  -11   -5    2     -0.02      0.00 
  -10   -5    2     -0.07      0.00 
   -9   -5    2      0.11      0.00 
   -8   -5    2      0.53      0.00 
   -7   -5    2      0.94      0.00 
   -6   -5    2      1.16      0.00 
   -5   -5    2      1.32      0.00 
   -4   -5    2      1.56      0.00 
   -3   -5    2      1.80      0.00 
   -2   -5    2      1.86      0.00 
   -1   -5    2      1.81      0.00 
    0   -5    2      1.81      0.00 
    1   -5    2      1.87      0.00 
    2   -5    2      1.86      0.00 
    3   -5    2      1.77      0.00 
    4   -5    2      1.61      0.00 
    5   -5    2      1.31      0.00 
    6   -5    2      0.88      0.00 
    7   -5    2      0.48      0.00 
    8   -5    2      0.32      0.00 
    9   -5    2      0.37      0.00 
   10   -5    2      0.44      0.00 
   11   -5    2      0.36      0.00 
   12   -5    2      0.16      0.00 
  -13   -4    2     -0.09      0.00 
  -12   -4    2     -0.38      0.00 
  -11   -4    2     -0.75      0.00 
  -10   -4    2     -1.08      0.00 
   -9   -4    2     -1.27      0.00 
   -8   -4    2     -1.48      0.00 
   -7   -4    2     -2.04      0.00 
   -6   -4    2     -3.11      0.00 
   -5   -4    2     -4.45      0.00 
   -4   -4    2     -5.61      0.00 
   -3   -4    2     -6.35      0.00 
   -2   -4    2     -6.63      0.00 
   -1   -4    2     -6.24      0.00 
    0   -4    2     -5.07      0.00 
    1   -4    2     -3.47      0.00 
    2   -4    2     -2.06      0.00 
    3   -4    2     -0.99      0.00 
    4   -4    2     -0.10      0.00 
    5   -4    2      0.51      0.00 
    6   -4    2      0.64      0.00 
    7   -4    2      0.48      0.00 
    8   -4    2      0.32      0.00 
    9   -4    2      0.11      0.00 
   10   -4    2     -0.21      0.00 
   11   -4    2     -0.40      0.00 
   12   -4    2     -0.26      0.00 
  -13   -3    2     -0.07      0.00 
  -12   -3    2      0.10      0.00 
  -11   -3    2      0.30      0.00 
  -10   -3    2      0.53      0.00 
   -9   -3    2      0.76      0.00 
   -8   -3    2      0.93      0.00 
   -7   -3    2      1.00      0.00 
   -6   -3    2      1.01      0.00 
   -5   -3    2      0.94      0.00 
   -4   -3    2      0.79      0.00 
   -3   -3    2      0.68      0.00 
   -2   -3    2      0.72      0.00 
   -1   -3    2      0.75      0.00 
    0   -3    2      0.49      0.00 
    1   -3    2     -0.05      0.00 
    2   -3    2     -0.54      0.00 
    3   -3    2     -0.82      0.00 
    4   -3    2     -1.05      0.00 
    5   -3    2     -1.40      0.00 
    6   -3    2     -1.67      0.00 
    7   -3    2     -1.56      0.00 
    8   -3    2     -1.08      0.00 
    9   -3    2     -0.54      0.00 
   10   -3    2     -0.24      0.00 
   11   -3    2     -0.14      0.00 
   12   -3    2     -0.10      0.00 
   13   -3    2     -0.05      0.00 
  -13   -2    2     -0.15      0.00 
  -12   -2    2     -0.26      0.00 
  -11   -2    2     -0.46      0.00 
  -10   -2    2     -0.69      0.00 
   -9   -2    2     -0.91      0.00 
   -8   -2    2     -1.25      0.00 
   -7   -2    2     -1.59      0.00 
   -6   -2    2     -1.52      0.00 
   -5   -2    2     -0.69      0.00 
   -4   -2    2      0.77      0.00 
   -3   -2    2      2.84      0.00 
   -2   -2    2      5.75      0.00 
   -1   -2    2      9.04      0.00 
    0   -2    2     11.16      0.00 
    1   -2    2     10.96      0.00 
    2   -2    2      9.14      0.00 
    3   -2    2      7.20      0.00 
    4   -2    2      5.64      0.00 
    5   -2    2      4.12      0.00 
    6   -2    2      2.67      0.00 
    7   -2    2      1.68      0.00 
    8   -2    2      1.12      0.00 
    9   -2    2      0.69      0.00 
   10   -2    2      0.38      0.00 
   11   -2    2      0.29      0.00 
   12   -2    2      0.27      0.00 
   13   -2    2      0.16      0.00 
  -13   -1    2      0.52      0.00 
  -12   -1    2      0.68      0.00 
  -11   -1    2      0.59      0.00 
  -10   -1    2      0.36      0.00 
   -9   -1    2      0.13      0.00 
   -8   -1    2     -0.12      0.00 
   -7   -1    2     -0.49      0.00 
   -6   -1    2     -0.97      0.00 
   -5   -1    2     -1.29      0.00 
   -4   -1    2     -1.41      0.00 
   -3   -1    2     -1.68      0.00 
   -2   -1    2     -2.27      0.00 
   -1   -1    2     -2.88      0.00 
    0   -1    2     -3.15      0.00 
    1   -1    2     -3.12      0.00 
    2   -1    2     -3.03      0.00 
    3   -1    2     -2.85      0.00 
    4   -1    2     -2.42      0.00 
    5   -1    2     -1.82      0.00 
    6   -1    2     -1.28      0.00 
    7   -1    2     -0.86      0.00 
    8   -1    2     -0.48      0.00 
    9   -1    2     -0.13      0.00 
   10   -1    2      0.14      0.00 
   11   -1    2      0.34      0.00 
   12   -1    2      0.45      0.00 
   13   -1    2      0.45      0.00 
  -13    0    2      1.36      0.00 
  -12    0    2      2.21      0.00 
  -11    0    2      3.01      0.00 
  -10    0    2      3.93      0.00 
   -9    0    2      5.16      0.00 
   -8    0    2      7.01      0.00 
   -7    0    2      9.92      0.00 
   -6    0    2     14.08      0.00 
   -5    0    2     19.33      0.00 
   -4    0    2     25.58      0.00 
   -3    0    2     32.47      0.00 
   -2    0    2     38.15      0.00 
   -1    0    2     39.72      0.00 
    0    0    2     35.99      0.00 
    1    0    2     29.08      0.00 
    2    0    2     22.15      0.00 
    3    0    2     16.50      0.00 
    4    0    2     11.78      0.00 
    5    0    2      7.89      0.00 
    6    0    2      5.25      0.00 
    7    0    2      3.79      0.00 
    8    0    2      2.86      0.00 
    9    0    2      2.04      0.00 
   10    0    2      1.32      0.00 
   11    0    2      0.73      0.00 
   12    0    2      0.26      0.00 
   13    0    2     -0.01      0.00 
  -13    1    2     -0.38      0.00 
  -12    1    2     -0.54      0.00 
  -11    1    2     -0.79      0.00 
  -10    1    2     -1.17      0.00 
   -9    1    2     -1.55      0.00 
   -8    1    2     -1.76      0.00 
   -7    1    2     -1.66      0.00 
   -6    1    2     -1.25      0.00 
   -5    1    2     -0.70      0.00 
   -4    1    2     -0.01      0.00 
   -3    1    2      1.13      0.00 
   -2    1    2      2.84      0.00 
   -1    1    2      4.46      0.00 
    0    1    2      5.19      0.00 
    1    1    2      5.01      0.00 
    2    1    2      4.58      0.00 
    3    1    2      4.28      0.00 
    4    1    2      3.92      0.00 
    5    1    2      3.33      0.00 
    6    1    2      2.68      0.00 
    7    1    2      2.16      0.00 
    8    1    2      1.79      0.00 
    9    1    2      1.50      0.00 
   10    1    2      1.20      0.00 
   11    1    2      0.81      0.00 
   12    1    2      0.36      0.00 
   13    1    2      0.02      0.00 
  -13    2    2      0.30      0.00 
  -12    2    2      0.42      0.00 
  -11    2    2      0.66      0.00 
  -10    2    2      0.97      0.00 
   -9    2    2      1.15      0.00 
   -8    2    2      1.24      0.00 
   -7    2    2      1.44      0.00 
   -6    2    2      1.76      0.00 
   -5    2    2      1.98      0.00 
   -4    2    2      1.89      0.00 
   -3    2    2      1.13      0.00 
   -2    2    2     -0.61      0.00 
   -1    2    2     -2.96      0.00 
    0    2    2     -4.90      0.00 
    1    2    2     -5.69      0.00 
    2    2    2     -5.54      0.00 
    3    2    2     -4.95      0.00 
    4    2    2     -4.10      0.00 
    5    2    2     -3.00      0.00 
    6    2    2     -1.90      0.00 
    7    2    2     -1.13      0.00 
    8    2    2     -0.72      0.00 
    9    2    2     -0.50      0.00 
   10    2    2     -0.32      0.00 
   11    2    2     -0.14      0.00 
   12    2    2     -0.01      0.00 
  -13    3    2      0.38      0.00 
  -12    3    2      0.38      0.00 
  -11    3    2      0.30      0.00 
  -10    3    2      0.34      0.00 
   -9    3    2      0.63      0.00 
   -8    3    2      1.13      0.00 
   -7    3    2      1.70      0.00 
   -6    3    2      2.14      0.00 
   -5    3    2      2.42      0.00 
   -4    3    2      2.74      0.00 
   -3    3    2      3.10      0.00 
   -2    3    2      3.09      0.00 
   -1    3    2      2.53      0.00 
    0    3    2      1.87      0.00 
    1    3    2      1.60      0.00 
    2    3    2      1.51      0.00 
    3    3    2      1.17      0.00 
    4    3    2      0.65      0.00 
    5    3    2      0.31      0.00 
    6    3    2      0.17      0.00 
    7    3    2      0.01      0.00 
    8    3    2     -0.19      0.00 
    9    3    2     -0.30      0.00 
   10    3    2     -0.30      0.00 
   11    3    2     -0.28      0.00 
   12    3    2     -0.23      0.00 
  -13    4    2      0.04      0.00 
  -12    4    2      0.24      0.00 
  -11    4    2      0.57      0.00 
  -10    4    2      0.65      0.00 
   -9    4    2      0.44      0.00 
   -8    4    2      0.28      0.00 
   -7    4    2      0.24      0.00 
   -6    4    2      0.02      0.00 
   -5    4    2     -0.50      0.00 
   -4    4    2     -1.08      0.00 
   -3    4    2     -1.51      0.00 
   -2    4    2     -1.84      0.00 
   -1    4    2     -2.08      0.00 
    0    4    2     -2.04      0.00 
    1    4    2     -1.58      0.00 
    2    4    2     -0.91      0.00 
    3    4    2     -0.34      0.00 
    4    4    2      0.03      0.00 
    5    4    2      0.27      0.00 
    6    4    2      0.35      0.00 
    7    4    2      0.24      0.00 
    8    4    2      0.09      0.00 
    9    4    2      0.06      0.00 
   10    4    2      0.13      0.00 
   11    4    2      0.14      0.00 
   12    4    2      0.09      0.00 
  -13    5    2      0.15      0.00 
  -12    5    2      0.29      0.00 
  -11    5    2      0.55      0.00 
  -10    5    2      0.77      0.00 
   -9    5    2      0.75      0.00 
   -8    5    2      0.55      0.00 
   -7    5    2      0.29      0.00 
   -6    5    2      0.10      0.00 
   -5    5    2      0.05      0.00 
   -4    5    2      0.11      0.00 
   -3    5    2      0.20      0.00 
   -2    5    2      0.29      0.00 
   -1    5    2      0.41      0.00 
    0    5    2      0.49      0.00 
    1    5    2      0.40      0.00 
    2    5    2      0.25      0.00 
    3    5    2      0.21      0.00 
    4    5    2      0.20      0.00 
    5    5    2      0.03      0.00 
    6    5    2     -0.25      0.00 
    7    5    2     -0.37      0.00 
    8    5    2     -0.24      0.00 
    9    5    2     -0.02      0.00 
   10    5    2      0.12      0.00 
   11    5    2      0.11      0.00 
  -13    6    2     -0.12      0.00 
  -12    6    2      0.07      0.00 
  -11    6    2      0.29      0.00 
  -10    6    2      0.32      0.00 
   -9    6    2      0.19      0.00 
   -8    6    2     -0.02      0.00 
   -7    6    2     -0.32      0.00 
   -6    6    2     -0.67      0.00 
   -5    6    2     -0.87      0.00 
   -4    6    2     -0.77      0.00 
   -3    6    2     -0.51      0.00 
   -2    6    2     -0.23      0.00 
   -1    6    2      0.17      0.00 
    0    6    2      0.74      0.00 
    1    6    2      1.19      0.00 
    2    6    2      1.18      0.00 
    3    6    2      0.90      0.00 
    4    6    2      0.76      0.00 
    5    6    2      0.78      0.00 
    6    6    2      0.67      0.00 
    7    6    2      0.47      0.00 
    8    6    2      0.41      0.00 
    9    6    2      0.46      0.00 
   10    6    2      0.36      0.00 
   11    6    2      0.16      0.00 
  -12    7    2     -0.02      0.00 
  -11    7    2      0.27      0.00 
  -10    7    2      0.37      0.00 
   -9    7    2      0.29      0.00 
   -8    7    2      0.15      0.00 
   -7    7    2      0.01      0.00 
   -6    7    2      0.00      0.00 
   -5    7    2      0.22      0.00 
   -4    7    2      0.56      0.00 
   -3    7    2      0.80      0.00 
   -2    7    2      0.90      0.00 
   -1    7    2      0.96      0.00 
    0    7    2      0.99      0.00 
    1    7    2      0.92      0.00 
    2    7    2      0.75      0.00 
    3    7    2      0.53      0.00 
    4    7    2      0.30      0.00 
    5    7    2      0.13      0.00 
    6    7    2      0.07      0.00 
    7    7    2      0.13      0.00 
    8    7    2      0.20      0.00 
    9    7    2      0.12      0.00 
   10    7    2     -0.06      0.00 
  -12    8    2     -0.19      0.00 
  -11    8    2     -0.29      0.00 
  -10    8    2     -0.36      0.00 
   -9    8    2     -0.30      0.00 
   -8    8    2     -0.16      0.00 
   -7    8    2     -0.14      0.00 
   -6    8    2     -0.26      0.00 
   -5    8    2     -0.28      0.00 
   -4    8    2     -0.11      0.00 
   -3    8    2      0.09      0.00 
   -2    8    2      0.18      0.00 
   -1    8    2      0.18      0.00 
    0    8    2      0.15      0.00 
    1    8    2      0.08      0.00 
    2    8    2      0.02      0.00 
    3    8    2      0.00      0.00 
    4    8    2      0.00      0.00 
    5    8    2      0.01      0.00 
    6    8    2      0.16      0.00 
    7    8    2      0.43      0.00 
    8    8    2      0.53      0.00 
    9    8    2      0.32      0.00 
   10    8    2      0.03      0.00 
  -11    9    2     -0.23      0.00 
  -10    9    2     -0.37      0.00 
   -9    9    2     -0.48      0.00 
   -8    9    2     -0.50      0.00 
   -7    9    2     -0.25      0.00 
   -6    9    2      0.27      0.00 
   -5    9    2      0.76      0.00 
   -4    9    2      0.90      0.00 
   -3    9    2      0.74      0.00 
   -2    9    2      0.51      0.00 
   -1    9    2      0.34      0.00 
    0    9    2      0.19      0.00 
    1    9    2      0.04      0.00 
    2    9    2     -0.05      0.00 
    3    9    2     -0.10      0.00 
    4    9    2     -0.19      0.00 
    5    9    2     -0.29      0.00 
    6    9    2     -0.25      0.00 
    7    9    2     -0.05      0.00 
    8    9    2      0.10      0.00 
    9    9    2      0.06      0.00 
  -10   10    2     -0.36      0.00 
   -9   10    2     -0.40      0.00 
   -8   10    2     -0.43      0.00 
   -7   10    2     -0.46      0.00 
   -6   10    2     -0.31      0.00 
   -5   10    2      0.02      0.00 
   -4   10    2      0.23      0.00 
   -3   10    2      0.15      0.00 
   -2   10    2     -0.04      0.00 
   -1   10    2     -0.14      0.00 
    0   10    2     -0.21      0.00 
    1   10    2     -0.28      0.00 
    2   10    2     -0.28      0.00 
    3   10    2     -0.22      0.00 
    4   10    2     -0.18      0.00 
    5   10    2     -0.10      0.00 
    6   10    2      0.13      0.00 
    7   10    2      0.35      0.00 
    8   10    2      0.32      0.00 
   -9   11    2     -0.22      0.00 
   -8   11    2     -0.12      0.00 
   -7   11    2      0.04      0.00 
   -6   11    2      0.03      0.00 
   -5   11    2     -0.15      0.00 
   -4   11    2     -0.32      0.00 
   -3   11    2     -0.41      0.00 
   -2   11    2     -0.50      0.00 
   -1   11    2     -0.59      0.00 
    0   11    2     -0.57      0.00 
    1   11    2     -0.41      0.00 
    2   11    2     -0.27      0.00 
    3   11    2     -0.34      0.00 
    4   11    2     -0.51      0.00 
    5   11    2     -0.50      0.00 
    6   11    2     -0.24      0.00 
    7   11    2      0.02      0.00 
   -8   12    2      0.01      0.00 
   -7   12    2      0.10      0.00 
   -6   12    2      0.28      0.00 
   -5   12    2      0.36      0.00 
   -4   12    2      0.31      0.00 
   -3   12    2      0.26      0.00 
   -2   12    2      0.30      0.00 
   -1   12    2      0.37      0.00 
    0   12    2      0.45      0.00 
    1   12    2      0.55      0.00 
    2   12    2      0.56      0.00 
    3   12    2      0.36      0.00 
    4   12    2      0.03      0.00 
    5   12    2     -0.17      0.00 
   -6   13    2     -0.46      0.00 
   -5   13    2     -0.53      0.00 
   -4   13    2     -0.46      0.00 
   -3   13    2     -0.35      0.00 
   -2   13    2     -0.29      0.00 
   -1   13    2     -0.28      0.00 
    0   13    2     -0.24      0.00 
    1   13    2     -0.07      0.00 
    2   13    2      0.13      0.00 
    3   13    2      0.16      0.00 
   -3   14    2      0.18      0.00 
   -2   14    2      0.15      0.00 
   -1   14    2      0.09      0.00 
    0   14    2      0.11      0.00 
   -3  -14    3     -0.03      0.00 
   -2  -14    3      0.20      0.00 
   -1  -14    3      0.30      0.00 
    0  -14    3      0.20      0.00 
    1  -14    3      0.01      0.00 
    2  -14    3     -0.18      0.00 
    3  -14    3     -0.31      0.00 
    4  -14    3     -0.31      0.00 
   -5  -13    3     -0.12      0.00 
   -4  -13    3      0.02      0.00 
   -3  -13    3      0.32      0.00 
   -2  -13    3      0.56      0.00 
   -1  -13    3      0.48      0.00 
    0  -13    3      0.20      0.00 
    1  -13    3      0.04      0.00 
    2  -13    3      0.07      0.00 
    3  -13    3      0.03      0.00 
    4  -13    3     -0.16      0.00 
    5  -13    3     -0.33      0.00 
    6  -13    3     -0.31      0.00 
   -7  -12    3      0.15      0.00 
   -6  -12    3      0.13      0.00 
   -5  -12    3      0.14      0.00 
   -4  -12    3      0.20      0.00 
   -3  -12    3      0.24      0.00 
   -2  -12    3      0.21      0.00 
   -1  -12    3      0.15      0.00 
    0  -12    3      0.13      0.00 
    1  -12    3      0.06      0.00 
    2  -12    3     -0.05      0.00 
    3  -12    3     -0.11      0.00 
    4  -12    3     -0.07      0.00 
    5  -12    3     -0.06      0.00 
    6  -12    3     -0.11      0.00 
    7  -12    3     -0.06      0.00 
    8  -12    3      0.09      0.00 
   -8  -11    3      0.03      0.00 
   -7  -11    3      0.23      0.00 
   -6  -11    3      0.29      0.00 
   -5  -11    3      0.24      0.00 
   -4  -11    3      0.29      0.00 
   -3  -11    3      0.38      0.00 
   -2  -11    3      0.32      0.00 
   -1  -11    3      0.09      0.00 
    0  -11    3     -0.05      0.00 
    1  -11    3     -0.02      0.00 
    2  -11    3      0.02      0.00 
    3  -11    3     -0.01      0.00 
    4  -11    3      0.04      0.00 
    5  -11    3      0.28      0.00 
    6  -11    3      0.54      0.00 
    7  -11    3      0.65      0.00 
    8  -11    3      0.61      0.00 
    9  -11    3      0.52      0.00 
   -9  -10    3     -0.38      0.00 
   -8  -10    3     -0.42      0.00 
   -7  -10    3     -0.36      0.00 
   -6  -10    3     -0.34      0.00 
   -5  -10    3     -0.31      0.00 
   -4  -10    3     -0.24      0.00 
   -3  -10    3     -0.24      0.00 
   -2  -10    3     -0.34      0.00 
   -1  -10    3     -0.43      0.00 
    0  -10    3     -0.42      0.00 
    1  -10    3     -0.38      0.00 
    2  -10    3     -0.34      0.00 
    3  -10    3     -0.27      0.00 
    4  -10    3     -0.16      0.00 
    5  -10    3     -0.05      0.00 
    6  -10    3      0.02      0.00 
    7  -10    3      0.07      0.00 
    8  -10    3      0.08      0.00 
    9  -10    3      0.05      0.00 
   10  -10    3      0.00      0.00 
  -10   -9    3      0.18      0.00 
   -9   -9    3      0.27      0.00 
   -8   -9    3      0.37      0.00 
   -7   -9    3      0.39      0.00 
   -6   -9    3      0.34      0.00 
   -5   -9    3      0.29      0.00 
   -4   -9    3      0.21      0.00 
   -3   -9    3      0.08      0.00 
   -2   -9    3      0.00      0.00 
   -1   -9    3      0.08      0.00 
    0   -9    3      0.22      0.00 
    1   -9    3      0.27      0.00 
    2   -9    3      0.27      0.00 
    3   -9    3      0.33      0.00 
    4   -9    3      0.39      0.00 
    5   -9    3      0.31      0.00 
    6   -9    3      0.13      0.00 
    7   -9    3      0.11      0.00 
    8   -9    3      0.26      0.00 
    9   -9    3      0.37      0.00 
   10   -9    3      0.31      0.00 
  -11   -8    3     -0.36      0.00 
  -10   -8    3     -0.46      0.00 
   -9   -8    3     -0.29      0.00 
   -8   -8    3     -0.20      0.00 
   -7   -8    3     -0.43      0.00 
   -6   -8    3     -0.75      0.00 
   -5   -8    3     -0.92      0.00 
   -4   -8    3     -0.90      0.00 
   -3   -8    3     -0.72      0.00 
   -2   -8    3     -0.33      0.00 
   -1   -8    3      0.17      0.00 
    0   -8    3      0.58      0.00 
    1   -8    3      0.84      0.00 
    2   -8    3      1.01      0.00 
    3   -8    3      1.11      0.00 
    4   -8    3      1.10      0.00 
    5   -8    3      0.98      0.00 
    6   -8    3      0.83      0.00 
    7   -8    3      0.71      0.00 
    8   -8    3      0.61      0.00 
    9   -8    3      0.46      0.00 
   10   -8    3      0.31      0.00 
   11   -8    3      0.23      0.00 
  -11   -7    3      0.01      0.00 
  -10   -7    3      0.11      0.00 
   -9   -7    3      0.23      0.00 
   -8   -7    3      0.22      0.00 
   -7   -7    3     -0.03      0.00 
   -6   -7    3     -0.41      0.00 
   -5   -7    3     -0.74      0.00 
   -4   -7    3     -0.98      0.00 
   -3   -7    3     -1.14      0.00 
   -2   -7    3     -1.11      0.00 
   -1   -7    3     -0.88      0.00 
    0   -7    3     -0.68      0.00 
    1   -7    3     -0.68      0.00 
    2   -7    3     -0.80      0.00 
    3   -7    3     -0.88      0.00 
    4   -7    3     -0.89      0.00 
    5   -7    3     -0.82      0.00 
    6   -7    3     -0.63      0.00 
    7   -7    3     -0.32      0.00 
    8   -7    3     -0.07      0.00 
    9   -7    3      0.01      0.00 
   10   -7    3     -0.01      0.00 
   11   -7    3     -0.02      0.00 
  -12   -6    3     -0.33      0.00 
  -11   -6    3     -0.36      0.00 
  -10   -6    3     -0.25      0.00 
   -9   -6    3     -0.22      0.00 
   -8   -6    3     -0.29      0.00 
   -7   -6    3     -0.17      0.00 
   -6   -6    3      0.26      0.00 
   -5   -6    3      0.85      0.00 
   -4   -6    3      1.48      0.00 
   -3   -6    3      2.15      0.00 
   -2   -6    3      2.81      0.00 
   -1   -6    3      3.21      0.00 
    0   -6    3      3.15      0.00 
    1   -6    3      2.72      0.00 
    2   -6    3      2.13      0.00 
    3   -6    3      1.51      0.00 
    4   -6    3      0.89      0.00 
    5   -6    3      0.38      0.00 
    6   -6    3      0.10      0.00 
    7   -6    3      0.01      0.00 
    8   -6    3     -0.04      0.00 
    9   -6    3      0.04      0.00 
   10   -6    3      0.29      0.00 
   11   -6    3      0.46      0.00 
   12   -6    3      0.31      0.00 
  -12   -5    3      0.01      0.00 
  -11   -5    3      0.09      0.00 
  -10   -5    3      0.00      0.00 
   -9   -5    3     -0.38      0.00 
   -8   -5    3     -0.87      0.00 
   -7   -5    3     -1.22      0.00 
   -6   -5    3     -1.38      0.00 
   -5   -5    3     -1.53      0.00 
   -4   -5    3     -1.71      0.00 
   -3   -5    3     -1.76      0.00 
   -2   -5    3     -1.66      0.00 
   -1   -5    3     -1.54      0.00 
    0   -5    3     -1.52      0.00 
    1   -5    3     -1.53      0.00 
    2   -5    3     -1.49      0.00 
    3   -5    3     -1.34      0.00 
    4   -5    3     -1.06      0.00 
    5   -5    3     -0.63      0.00 
    6   -5    3     -0.19      0.00 
    7   -5    3      0.03      0.00 
    8   -5    3     -0.02      0.00 
    9   -5    3     -0.19      0.00 
   10   -5    3     -0.23      0.00 
   11   -5    3     -0.08      0.00 
   12   -5    3      0.14      0.00 
  -13   -4    3      0.29      0.00 
  -12   -4    3      0.70      0.00 
  -11   -4    3      1.10      0.00 
  -10   -4    3      1.35      0.00 
   -9   -4    3      1.50      0.00 
   -8   -4    3      1.83      0.00 
   -7   -4    3      2.62      0.00 
   -6   -4    3      3.78      0.00 
   -5   -4    3      4.89      0.00 
   -4   -4    3      5.63      0.00 
   -3   -4    3      5.98      0.00 
   -2   -4    3      5.92      0.00 
   -1   -4    3      5.19      0.00 
    0   -4    3      3.80      0.00 
    1   -4    3      2.32      0.00 
    2   -4    3      1.20      0.00 
    3   -4    3      0.32      0.00 
    4   -4    3     -0.41      0.00 
    5   -4    3     -0.74      0.00 
    6   -4    3     -0.57      0.00 
    7   -4    3     -0.25      0.00 
    8   -4    3     -0.04      0.00 
    9   -4    3      0.20      0.00 
   10   -4    3      0.45      0.00 
   11   -4    3      0.47      0.00 
   12   -4    3      0.22      0.00 
  -13   -3    3     -0.03      0.00 
  -12   -3    3     -0.13      0.00 
  -11   -3    3     -0.24      0.00 
  -10   -3    3     -0.39      0.00 
   -9   -3    3     -0.53      0.00 
   -8   -3    3     -0.57      0.00 
   -7   -3    3     -0.48      0.00 
   -6   -3    3     -0.26      0.00 
   -5   -3    3      0.06      0.00 
   -4   -3    3      0.40      0.00 
   -3   -3    3      0.65      0.00 
   -2   -3    3      0.84      0.00 
   -1   -3    3      1.13      0.00 
    0   -3    3      1.52      0.00 
    1   -3    3      1.85      0.00 
    2   -3    3      2.01      0.00 
    3   -3    3      2.06      0.00 
    4   -3    3      2.13      0.00 
    5   -3    3      2.18      0.00 
    6   -3    3      2.04      0.00 
    7   -3    3      1.57      0.00 
    8   -3    3      0.94      0.00 
    9   -3    3      0.47      0.00 
   10   -3    3      0.27      0.00 
   11   -3    3      0.17      0.00 
   12   -3    3      0.05      0.00 
  -13   -2    3      0.03      0.00 
  -12   -2    3      0.10      0.00 
  -11   -2    3      0.29      0.00 
  -10   -2    3      0.47      0.00 
   -9   -2    3      0.63      0.00 
   -8   -2    3      0.77      0.00 
   -7   -2    3      0.67      0.00 
   -6   -2    3     -0.07      0.00 
   -5   -2    3     -1.55      0.00 
   -4   -2    3     -3.58      0.00 
   -3   -2    3     -6.17      0.00 
   -2   -2    3     -9.21      0.00 
   -1   -2    3    -11.63      0.00 
    0   -2    3    -12.02      0.00 
    1   -2    3    -10.34      0.00 
    2   -2    3     -8.02      0.00 
    3   -2    3     -6.12      0.00 
    4   -2    3     -4.48      0.00 
    5   -2    3     -2.86      0.00 
    6   -2    3     -1.64      0.00 
    7   -2    3     -1.01      0.00 
    8   -2    3     -0.64      0.00 
    9   -2    3     -0.29      0.00 
   10   -2    3     -0.11      0.00 
   11   -2    3     -0.16      0.00 
   12   -2    3     -0.19      0.00 
  -13   -1    3     -0.44      0.00 
  -12   -1    3     -0.44      0.00 
  -11   -1    3     -0.24      0.00 
  -10   -1    3      0.06      0.00 
   -9   -1    3      0.38      0.00 
   -8   -1    3      0.78      0.00 
   -7   -1    3      1.28      0.00 
   -6   -1    3      1.69      0.00 
   -5   -1    3      1.87      0.00 
   -4   -1    3      2.02      0.00 
   -3   -1    3      2.45      0.00 
   -2   -1    3      2.91      0.00 
   -1   -1    3      2.94      0.00 
    0   -1    3      2.57      0.00 
    1   -1    3      2.24      0.00 
    2   -1    3      2.05      0.00 
    3   -1    3      1.70      0.00 
    4   -1    3      1.10      0.00 
    5   -1    3      0.54      0.00 
    6   -1    3      0.20      0.00 
    7   -1    3     -0.04      0.00 
    8   -1    3     -0.26      0.00 
    9   -1    3     -0.45      0.00 
   10   -1    3     -0.59      0.00 
   11   -1    3     -0.70      0.00 
   12   -1    3     -0.72      0.00 
  -13    0    3     -1.71      0.00 
  -12    0    3     -2.51      0.00 
  -11    0    3     -3.32      0.00 
  -10    0    3     -4.33      0.00 
   -9    0    3     -5.71      0.00 
   -8    0    3     -7.74      0.00 
   -7    0    3    -10.75      0.00 
   -6    0    3    -14.83      0.00 
   -5    0    3    -19.78      0.00 
   -4    0    3    -25.29      0.00 
   -3    0    3    -30.36      0.00 
   -2    0    3    -32.98      0.00 
   -1    0    3    -31.43      0.00 
    0    0    3    -26.39      0.00 
    1    0    3    -20.41      0.00 
    2    0    3    -15.33      0.00 
    3    0    3    -11.24      0.00 
    4    0    3     -7.77      0.00 
    5    0    3     -5.19      0.00 
    6    0    3     -3.71      0.00 
    7    0    3     -2.88      0.00 
    8    0    3     -2.15      0.00 
    9    0    3     -1.42      0.00 
   10    0    3     -0.81      0.00 
   11    0    3     -0.34      0.00 
   12    0    3     -0.03      0.00 
  -14    1    3      0.28      0.00 
  -13    1    3      0.39      0.00 
  -12    1    3      0.53      0.00 
  -11    1    3      0.76      0.00 
  -10    1    3      1.03      0.00 
   -9    1    3      1.17      0.00 
   -8    1    3      1.01      0.00 
   -7    1    3      0.49      0.00 
   -6    1    3     -0.24      0.00 
   -5    1    3     -1.02      0.00 
   -4    1    3     -2.02      0.00 
   -3    1    3     -3.50      0.00 
   -2    1    3     -5.15      0.00 
   -1    1    3     -6.13      0.00 
    0    1    3     -6.10      0.00 
    1    1    3     -5.63      0.00 
    2    1    3     -5.28      0.00 
    3    1    3     -4.89      0.00 
    4    1    3     -4.17      0.00 
    5    1    3     -3.28      0.00 
    6    1    3     -2.54      0.00 
    7    1    3     -2.01      0.00 
    8    1    3     -1.58      0.00 
    9    1    3     -1.22      0.00 
   10    1    3     -0.86      0.00 
   11    1    3     -0.44      0.00 
   12    1    3     -0.05      0.00 
  -13    2    3     -0.30      0.00 
  -12    2    3     -0.40      0.00 
  -11    2    3     -0.61      0.00 
  -10    2    3     -0.76      0.00 
   -9    2    3     -0.70      0.00 
   -8    2    3     -0.61      0.00 
   -7    2    3     -0.68      0.00 
   -6    2    3     -0.77      0.00 
   -5    2    3     -0.56      0.00 
   -4    2    3      0.20      0.00 
   -3    2    3      1.62      0.00 
   -2    2    3      3.49      0.00 
   -1    2    3      5.17      0.00 
    0    2    3      5.97      0.00 
    1    2    3      5.79      0.00 
    2    2    3      5.03      0.00 
    3    2    3      4.03      0.00 
    4    2    3      2.92      0.00 
    5    2    3      1.79      0.00 
    6    2    3      0.90      0.00 
    7    2    3      0.40      0.00 
    8    2    3      0.21      0.00 
    9    2    3      0.14      0.00 
   10    2    3      0.06      0.00 
   11    2    3     -0.03      0.00 
   12    2    3     -0.08      0.00 
  -13    3    3     -0.41      0.00 
  -12    3    3     -0.36      0.00 
  -11    3    3     -0.38      0.00 
  -10    3    3     -0.65      0.00 
   -9    3    3     -1.09      0.00 
   -8    3    3     -1.55      0.00 
   -7    3    3     -1.88      0.00 
   -6    3    3     -2.05      0.00 
   -5    3    3     -2.15      0.00 
   -4    3    3     -2.27      0.00 
   -3    3    3     -2.19      0.00 
   -2    3    3     -1.67      0.00 
   -1    3    3     -0.97      0.00 
    0    3    3     -0.60      0.00 
    1    3    3     -0.59      0.00 
    2    3    3     -0.46      0.00 
    3    3    3     -0.06      0.00 
    4    3    3      0.29      0.00 
    5    3    3      0.41      0.00 
    6    3    3      0.48      0.00 
    7    3    3      0.60      0.00 
    8    3    3      0.65      0.00 
    9    3    3      0.55      0.00 
   10    3    3      0.40      0.00 
   11    3    3      0.29      0.00 
   12    3    3      0.19      0.00 
  -13    4    3     -0.20      0.00 
  -12    4    3     -0.48      0.00 
  -11    4    3     -0.72      0.00 
  -10    4    3     -0.68      0.00 
   -9    4    3     -0.52      0.00 
   -8    4    3     -0.51      0.00 
   -7    4    3     -0.53      0.00 
   -6    4    3     -0.27      0.00 
   -5    4    3      0.17      0.00 
   -4    4    3      0.45      0.00 
   -3    4    3      0.50      0.00 
   -2    4    3      0.49      0.00 
   -1    4    3      0.44      0.00 
    0    4    3      0.13      0.00 
    1    4    3     -0.37      0.00 
    2    4    3     -0.74      0.00 
    3    4    3     -0.81      0.00 
    4    4    3     -0.75      0.00 
    5    4    3     -0.69      0.00 
    6    4    3     -0.54      0.00 
    7    4    3     -0.26      0.00 
    8    4    3     -0.09      0.00 
    9    4    3     -0.14      0.00 
   10    4    3     -0.25      0.00 
   11    4    3     -0.23      0.00 
  -13    5    3     -0.09      0.00 
  -12    5    3     -0.32      0.00 
  -11    5    3     -0.59      0.00 
  -10    5    3     -0.65      0.00 
   -9    5    3     -0.41      0.00 
   -8    5    3     -0.06      0.00 
   -7    5    3      0.23      0.00 
   -6    5    3      0.38      0.00 
   -5    5    3      0.39      0.00 
   -4    5    3      0.28      0.00 
   -3    5    3      0.10      0.00 
   -2    5    3     -0.13      0.00 
   -1    5    3     -0.35      0.00 
    0    5    3     -0.43      0.00 
    1    5    3     -0.38      0.00 
    2    5    3     -0.35      0.00 
    3    5    3     -0.36      0.00 
    4    5    3     -0.23      0.00 
    5    5    3      0.07      0.00 
    6    5    3      0.29      0.00 
    7    5    3      0.26      0.00 
    8    5    3      0.09      0.00 
    9    5    3     -0.05      0.00 
   10    5    3     -0.09      0.00 
   11    5    3     -0.06      0.00 
  -13    6    3      0.08      0.00 
  -12    6    3     -0.12      0.00 
  -11    6    3     -0.31      0.00 
  -10    6    3     -0.33      0.00 
   -9    6    3     -0.20      0.00 
   -8    6    3      0.04      0.00 
   -7    6    3      0.37      0.00 
   -6    6    3      0.66      0.00 
   -5    6    3      0.70      0.00 
   -4    6    3      0.49      0.00 
   -3    6    3      0.21      0.00 
   -2    6    3     -0.06      0.00 
   -1    6    3     -0.45      0.00 
    0    6    3     -0.86      0.00 
    1    6    3     -0.97      0.00 
    2    6    3     -0.72      0.00 
    3    6    3     -0.47      0.00 
    4    6    3     -0.45      0.00 
    5    6    3     -0.45      0.00 
    6    6    3     -0.29      0.00 
    7    6    3     -0.20      0.00 
    8    6    3     -0.30      0.00 
    9    6    3     -0.36      0.00 
   10    6    3     -0.21      0.00 
  -12    7    3     -0.17      0.00 
  -11    7    3     -0.33      0.00 
  -10    7    3     -0.29      0.00 
   -9    7    3     -0.16      0.00 
   -8    7    3     -0.06      0.00 
   -7    7    3     -0.05      0.00 
   -6    7    3     -0.25      0.00 
   -5    7    3     -0.65      0.00 
   -4    7    3     -1.00      0.00 
   -3    7    3     -1.17      0.00 
   -2    7    3     -1.20      0.00 
   -1    7    3     -1.22      0.00 
    0    7    3     -1.19      0.00 
    1    7    3     -1.04      0.00 
    2    7    3     -0.77      0.00 
    3    7    3     -0.49      0.00 
    4    7    3     -0.28      0.00 
    5    7    3     -0.16      0.00 
    6    7    3     -0.14      0.00 
    7    7    3     -0.19      0.00 
    8    7    3     -0.21      0.00 
    9    7    3     -0.10      0.00 
   10    7    3      0.04      0.00 
  -12    8    3      0.18      0.00 
  -11    8    3      0.25      0.00 
  -10    8    3      0.26      0.00 
   -9    8    3      0.14      0.00 
   -8    8    3      0.08      0.00 
   -7    8    3      0.21      0.00 
   -6    8    3      0.38      0.00 
   -5    8    3      0.35      0.00 
   -4    8    3      0.13      0.00 
   -3    8    3     -0.02      0.00 
   -2    8    3     -0.02      0.00 
   -1    8    3      0.03      0.00 
    0    8    3      0.07      0.00 
    1    8    3      0.10      0.00 
    2    8    3      0.09      0.00 
    3    8    3      0.06      0.00 
    4    8    3      0.02      0.00 
    5    8    3     -0.09      0.00 
    6    8    3     -0.34      0.00 
    7    8    3     -0.56      0.00 
    8    8    3     -0.49      0.00 
    9    8    3     -0.18      0.00 
  -11    9    3      0.25      0.00 
  -10    9    3      0.36      0.00 
   -9    9    3      0.41      0.00 
   -8    9    3      0.28      0.00 
   -7    9    3     -0.11      0.00 
   -6    9    3     -0.58      0.00 
   -5    9    3     -0.84      0.00 
   -4    9    3     -0.78      0.00 
   -3    9    3     -0.55      0.00 
   -2    9    3     -0.31      0.00 
   -1    9    3     -0.10      0.00 
    0    9    3      0.06      0.00 
    1    9    3      0.14      0.00 
    2    9    3      0.15      0.00 
    3    9    3      0.19      0.00 
    4    9    3      0.30      0.00 
    5    9    3      0.35      0.00 
    6    9    3      0.20      0.00 
    7    9    3     -0.06      0.00 
    8    9    3     -0.15      0.00 
  -10   10    3      0.38      0.00 
   -9   10    3      0.46      0.00 
   -8   10    3      0.55      0.00 
   -7   10    3      0.50      0.00 
   -6   10    3      0.19      0.00 
   -5   10    3     -0.19      0.00 
   -4   10    3     -0.31      0.00 
   -3   10    3     -0.19      0.00 
   -2   10    3     -0.07      0.00 
   -1   10    3     -0.02      0.00 
    0   10    3      0.07      0.00 
    1   10    3      0.16      0.00 
    2   10    3      0.18      0.00 
    3   10    3      0.17      0.00 
    4   10    3      0.16      0.00 
    5   10    3      0.04      0.00 
    6   10    3     -0.21      0.00 
    7   10    3     -0.35      0.00 
   -9   11    3      0.06      0.00 
   -8   11    3      0.03      0.00 
   -7   11    3      0.08      0.00 
   -6   11    3      0.25      0.00 
   -5   11    3      0.41      0.00 
   -4   11    3      0.51      0.00 
   -3   11    3      0.59      0.00 
   -2   11    3      0.67      0.00 
   -1   11    3      0.65      0.00 
    0   11    3      0.49      0.00 
    1   11    3      0.33      0.00 
    2   11    3      0.34      0.00 
    3   11    3      0.53      0.00 
    4   11    3      0.65      0.00 
    5   11    3      0.48      0.00 
    6   11    3      0.14      0.00 
   -8   12    3     -0.08      0.00 
   -7   12    3     -0.15      0.00 
   -6   12    3     -0.20      0.00 
   -5   12    3     -0.17      0.00 
   -4   12    3     -0.18      0.00 
   -3   12    3     -0.29      0.00 
   -2   12    3     -0.42      0.00 
   -1   12    3     -0.53      0.00 
    0   12    3     -0.65      0.00 
    1   12    3     -0.74      0.00 
    2   12    3     -0.66      0.00 
    3   12    3     -0.37      0.00 
    4   12    3     -0.07      0.00 
    5   12    3      0.08      0.00 
   -6   13    3      0.39      0.00 
   -5   13    3      0.39      0.00 
   -4   13    3      0.33      0.00 
   -3   13    3      0.20      0.00 
   -2   13    3      0.10      0.00 
   -1   13    3      0.08      0.00 
    0   13    3      0.05      0.00 
    1   13    3     -0.08      0.00 
    2   13    3     -0.20      0.00 
    3   13    3     -0.17      0.00 
   -3  -14    4     -0.04      0.00 
   -2  -14    4     -0.20      0.00 
   -1  -14    4     -0.23      0.00 
    0  -14    4     -0.13      0.00 
    1  -14    4      0.01      0.00 
    2  -14    4      0.15      0.00 
    3  -14    4      0.24      0.00 
    4  -14    4      0.20      0.00 
   -5  -13    4     -0.01      0.00 
   -4  -13    4     -0.22      0.00 
   -3  -13    4     -0.48      0.00 
   -2  -13    4     -0.50      0.00 
   -1  -13    4     -0.21      0.00 
    0  -13    4      0.10      0.00 
    1  -13    4      0.14      0.00 
    2  -13    4      0.04      0.00 
    3  -13    4      0.10      0.00 
    4  -13    4      0.28      0.00 
    5  -13    4      0.38      0.00 
    6  -13    4      0.30      0.00 
   -7  -12    4     -0.08      0.00 
   -6  -12    4     -0.12      0.00 
   -5  -12    4     -0.17      0.00 
   -4  -12    4     -0.21      0.00 
   -3  -12    4     -0.19      0.00 
   -2  -12    4     -0.13      0.00 
   -1  -12    4     -0.08      0.00 
    0  -12    4     -0.04      0.00 
    1  -12    4      0.01      0.00 
    2  -12    4      0.06      0.00 
    3  -12    4      0.03      0.00 
    4  -12    4      0.00      0.00 
    5  -12    4      0.07      0.00 
    6  -12    4      0.13      0.00 
    7  -12    4      0.03      0.00 
   -8  -11    4     -0.28      0.00 
   -7  -11    4     -0.44      0.00 
   -6  -11    4     -0.39      0.00 
   -5  -11    4     -0.28      0.00 
   -4  -11    4     -0.29      0.00 
   -3  -11    4     -0.30      0.00 
   -2  -11    4     -0.17      0.00 
   -1  -11    4     -0.02      0.00 
    0  -11    4     -0.03      0.00 
    1  -11    4     -0.15      0.00 
    2  -11    4     -0.19      0.00 
    3  -11    4     -0.16      0.00 
    4  -11    4     -0.21      0.00 
    5  -11    4     -0.38      0.00 
    6  -11    4     -0.53      0.00 
    7  -11    4     -0.62      0.00 
    8  -11    4     -0.63      0.00 
    9  -11    4     -0.55      0.00 
   -9  -10    4      0.42      0.00 
   -8  -10    4      0.34      0.00 
   -7  -10    4      0.32      0.00 
   -6  -10    4      0.43      0.00 
   -5  -10    4      0.50      0.00 
   -4  -10    4      0.48      0.00 
   -3  -10    4      0.50      0.00 
   -2  -10    4      0.57      0.00 
   -1  -10    4      0.56      0.00 
    0  -10    4      0.45      0.00 
    1  -10    4      0.34      0.00 
    2  -10    4      0.24      0.00 
    3  -10    4      0.14      0.00 
    4  -10    4      0.02      0.00 
    5  -10    4     -0.06      0.00 
    6  -10    4     -0.10      0.00 
    7  -10    4     -0.10      0.00 
    8  -10    4     -0.09      0.00 
    9  -10    4     -0.07      0.00 
  -10   -9    4     -0.26      0.00 
   -9   -9    4     -0.39      0.00 
   -8   -9    4     -0.49      0.00 
   -7   -9    4     -0.48      0.00 
   -6   -9    4     -0.39      0.00 
   -5   -9    4     -0.26      0.00 
   -4   -9    4     -0.10      0.00 
   -3   -9    4      0.03      0.00 
   -2   -9    4      0.03      0.00 
   -1   -9    4     -0.12      0.00 
    0   -9    4     -0.26      0.00 
    1   -9    4     -0.28      0.00 
    2   -9    4     -0.25      0.00 
    3   -9    4     -0.23      0.00 
    4   -9    4     -0.14      0.00 
    5   -9    4      0.04      0.00 
    6   -9    4      0.12      0.00 
    7   -9    4     -0.03      0.00 
    8   -9    4     -0.24      0.00 
    9   -9    4     -0.29      0.00 
   10   -9    4     -0.17      0.00 
  -11   -8    4      0.40      0.00 
  -10   -8    4      0.29      0.00 
   -9   -8    4      0.08      0.00 
   -8   -8    4      0.18      0.00 
   -7   -8    4      0.53      0.00 
   -6   -8    4      0.76      0.00 
   -5   -8    4      0.73      0.00 
   -4   -8    4      0.51      0.00 
   -3   -8    4      0.14      0.00 
   -2   -8    4     -0.37      0.00 
   -1   -8    4     -0.87      0.00 
    0   -8    4     -1.22      0.00 
    1   -8    4     -1.41      0.00 
    2   -8    4     -1.49      0.00 
    3   -8    4     -1.46      0.00 
    4   -8    4     -1.30      0.00 
    5   -8    4     -1.05      0.00 
    6   -8    4     -0.83      0.00 
    7   -8    4     -0.71      0.00 
    8   -8    4     -0.61      0.00 
    9   -8    4     -0.48      0.00 
   10   -8    4     -0.34      0.00 
   11   -8    4     -0.23      0.00 
  -12   -7    4      0.02      0.00 
  -11   -7    4     -0.04      0.00 
  -10   -7    4     -0.13      0.00 
   -9   -7    4     -0.20      0.00 
   -8   -7    4     -0.04      0.00 
   -7   -7    4      0.38      0.00 
   -6   -7    4      0.84      0.00 
   -5   -7    4      1.17      0.00 
   -4   -7    4      1.35      0.00 
   -3   -7    4      1.36      0.00 
   -2   -7    4      1.17      0.00 
   -1   -7    4      0.91      0.00 
    0   -7    4      0.82      0.00 
    1   -7    4      0.93      0.00 
    2   -7    4      1.06      0.00 
    3   -7    4      1.06      0.00 
    4   -7    4      0.94      0.00 
    5   -7    4      0.71      0.00 
    6   -7    4      0.37      0.00 
    7   -7    4      0.04      0.00 
    8   -7    4     -0.12      0.00 
    9   -7    4     -0.06      0.00 
   10   -7    4      0.06      0.00 
   11   -7    4      0.08      0.00 
  -12   -6    4      0.22      0.00 
  -11   -6    4      0.11      0.00 
  -10   -6    4     -0.03      0.00 
   -9   -6    4     -0.04      0.00 
   -8   -6    4     -0.09      0.00 
   -7   -6    4     -0.43      0.00 
   -6   -6    4     -1.04      0.00 
   -5   -6    4     -1.70      0.00 
   -4   -6    4     -2.32      0.00 
   -3   -6    4     -2.90      0.00 
   -2   -6    4     -3.34      0.00 
   -1   -6    4     -3.41      0.00 
    0   -6    4     -3.00      0.00 
    1   -6    4     -2.30      0.00 
    2   -6    4     -1.58      0.00 
    3   -6    4     -0.93      0.00 
    4   -6    4     -0.35      0.00 
    5   -6    4      0.05      0.00 
    6   -6    4      0.17      0.00 
    7   -6    4      0.15      0.00 
    8   -6    4      0.10      0.00 
    9   -6    4     -0.06      0.00 
   10   -6    4     -0.30      0.00 
   11   -6    4     -0.35      0.00 
   12   -6    4     -0.13      0.00 
  -13   -5    4     -0.03      0.00 
  -12   -5    4     -0.12      0.00 
  -11   -5    4     -0.16      0.00 
  -10   -5    4      0.08      0.00 
   -9   -5    4      0.58      0.00 
   -8   -5    4      1.05      0.00 
   -7   -5    4      1.26      0.00 
   -6   -5    4      1.32      0.00 
   -5   -5    4      1.39      0.00 
   -4   -5    4      1.40      0.00 
   -3   -5    4      1.26      0.00 
   -2   -5    4      1.04      0.00 
   -1   -5    4      0.89      0.00 
    0   -5    4      0.84      0.00 
    1   -5    4      0.83      0.00 
    2   -5    4      0.74      0.00 
    3   -5    4      0.51      0.00 
    4   -5    4      0.14      0.00 
    5   -5    4     -0.24      0.00 
    6   -5    4     -0.45      0.00 
    7   -5    4     -0.40      0.00 
    8   -5    4     -0.18      0.00 
    9   -5    4     -0.01      0.00 
   10   -5    4     -0.06      0.00 
   11   -5    4     -0.25      0.00 
   12   -5    4     -0.39      0.00 
  -13   -4    4     -0.52      0.00 
  -12   -4    4     -0.93      0.00 
  -11   -4    4     -1.24      0.00 
  -10   -4    4     -1.41      0.00 
   -9   -4    4     -1.60      0.00 
   -8   -4    4     -2.08      0.00 
   -7   -4    4     -2.94      0.00 
   -6   -4    4     -3.89      0.00 
   -5   -4    4     -4.53      0.00 
   -4   -4    4     -4.81      0.00 
   -3   -4    4     -4.85      0.00 
   -2   -4    4     -4.54      0.00 
   -1   -4    4     -3.64      0.00 
    0   -4    4     -2.39      0.00 
    1   -4    4     -1.32      0.00 
    2   -4    4     -0.58      0.00 
    3   -4    4      0.07      0.00 
    4   -4    4      0.53      0.00 
    5   -4    4      0.51      0.00 
    6   -4    4      0.16      0.00 
    7   -4    4     -0.13      0.00 
    8   -4    4     -0.30      0.00 
    9   -4    4     -0.51      0.00 
   10   -4    4     -0.65      0.00 
   11   -4    4     -0.52      0.00 
   12   -4    4     -0.24      0.00 
  -13   -3    4      0.03      0.00 
  -12   -3    4      0.04      0.00 
  -11   -3    4      0.09      0.00 
  -10   -3    4      0.17      0.00 
   -9   -3    4      0.18      0.00 
   -8   -3    4      0.04      0.00 
   -7   -3    4     -0.25      0.00 
   -6   -3    4     -0.68      0.00 
   -5   -3    4     -1.17      0.00 
   -4   -3    4     -1.61      0.00 
   -3   -3    4     -2.01      0.00 
   -2   -3    4     -2.41      0.00 
   -1   -3    4     -2.77      0.00 
    0   -3    4     -2.96      0.00 
    1   -3    4     -2.98      0.00 
    2   -3    4     -2.92      0.00 
    3   -3    4     -2.79      0.00 
    4   -3    4     -2.59      0.00 
    5   -3    4     -2.29      0.00 
    6   -3    4     -1.83      0.00 
    7   -3    4     -1.21      0.00 
    8   -3    4     -0.63      0.00 
    9   -3    4     -0.30      0.00 
   10   -3    4     -0.17      0.00 
   11   -3    4     -0.04      0.00 
   12   -3    4      0.13      0.00 
  -13   -2    4      0.16      0.00 
  -12   -2    4      0.07      0.00 
  -11   -2    4     -0.13      0.00 
  -10   -2    4     -0.26      0.00 
   -9   -2    4     -0.27      0.00 
   -8   -2    4     -0.12      0.00 
   -7   -2    4      0.48      0.00 
   -6   -2    4      1.78      0.00 
   -5   -2    4      3.65      0.00 
   -4   -2    4      5.89      0.00 
   -3   -2    4      8.43      0.00 
   -2   -2    4     10.72      0.00 
   -1   -2    4     11.61      0.00 
    0   -2    4     10.47      0.00 
    1   -2    4      8.17      0.00 
    2   -2    4      5.99      0.00 
    3   -2    4      4.25      0.00 
    4   -2    4      2.64      0.00 
    5   -2    4      1.32      0.00 
    6   -2    4      0.64      0.00 
    7   -2    4      0.40      0.00 
    8   -2    4      0.14      0.00 
    9   -2    4     -0.11      0.00 
   10   -2    4     -0.10      0.00 
   11   -2    4      0.07      0.00 
   12   -2    4      0.12      0.00 
  -13   -1    4      0.32      0.00 
  -12   -1    4      0.24      0.00 
  -11   -1    4      0.00      0.00 
  -10   -1    4     -0.33      0.00 
   -9   -1    4     -0.73      0.00 
   -8   -1    4     -1.18      0.00 
   -7   -1    4     -1.59      0.00 
   -6   -1    4     -1.78      0.00 
   -5   -1    4     -1.80      0.00 
   -4   -1    4     -1.98      0.00 
   -3   -1    4     -2.29      0.00 
   -2   -1    4     -2.27      0.00 
   -1   -1    4     -1.74      0.00 
    0   -1    4     -1.14      0.00 
    1   -1    4     -0.86      0.00 
    2   -1    4     -0.63      0.00 
    3   -1    4     -0.16      0.00 
    4   -1    4      0.36      0.00 
    5   -1    4      0.64      0.00 
    6   -1    4      0.74      0.00 
    7   -1    4      0.82      0.00 
    8   -1    4      0.88      0.00 
    9   -1    4      0.89      0.00 
   10   -1    4      0.92      0.00 
   11   -1    4      0.94      0.00 
   12   -1    4      0.80      0.00 
  -14    0    4      1.09      0.00 
  -13    0    4      1.86      0.00 
  -12    0    4      2.58      0.00 
  -11    0    4      3.42      0.00 
  -10    0    4      4.51      0.00 
   -9    0    4      5.94      0.00 
   -8    0    4      7.95      0.00 
   -7    0    4     10.81      0.00 
   -6    0    4     14.50      0.00 
   -5    0    4     18.65      0.00 
   -4    0    4     22.59      0.00 
   -3    0    4     25.15      0.00 
   -2    0    4     24.96      0.00 
   -1    0    4     21.80      0.00 
    0    0    4     17.17      0.00 
    1    0    4     12.89      0.00 
    2    0    4      9.56      0.00 
    3    0    4      6.86      0.00 
    4    0    4      4.75      0.00 
    5    0    4      3.46      0.00 
    6    0    4      2.81      0.00 
    7    0    4      2.29      0.00 
    8    0    4      1.63      0.00 
    9    0    4      0.98      0.00 
   10    0    4      0.47      0.00 
   11    0    4      0.12      0.00 
   12    0    4     -0.07      0.00 
  -14    1    4     -0.23      0.00 
  -13    1    4     -0.31      0.00 
  -12    1    4     -0.42      0.00 
  -11    1    4     -0.58      0.00 
  -10    1    4     -0.67      0.00 
   -9    1    4     -0.50      0.00 
   -8    1    4      0.01      0.00 
   -7    1    4      0.81      0.00 
   -6    1    4      1.68      0.00 
   -5    1    4      2.57      0.00 
   -4    1    4      3.71      0.00 
   -3    1    4      5.09      0.00 
   -2    1    4      6.13      0.00 
   -1    1    4      6.29      0.00 
    0    1    4      5.86      0.00 
    1    1    4      5.50      0.00 
    2    1    4      5.22      0.00 
    3    1    4      4.58      0.00 
    4    1    4      3.59      0.00 
    5    1    4      2.69      0.00 
    6    1    4      2.05      0.00 
    7    1    4      1.53      0.00 
    8    1    4      1.10      0.00 
    9    1    4      0.75      0.00 
   10    1    4      0.42      0.00 
   11    1    4      0.04      0.00 
   12    1    4     -0.23      0.00 
  -14    2    4      0.24      0.00 
  -13    2    4      0.27      0.00 
  -12    2    4      0.37      0.00 
  -11    2    4      0.48      0.00 
  -10    2    4      0.43      0.00 
   -9    2    4      0.22      0.00 
   -8    2    4      0.10      0.00 
   -7    2    4      0.12      0.00 
   -6    2    4     -0.04      0.00 
   -5    2    4     -0.71      0.00 
   -4    2    4     -1.90      0.00 
   -3    2    4     -3.36      0.00 
   -2    2    4     -4.69      0.00 
   -1    2    4     -5.43      0.00 
    0    2    4     -5.36      0.00 
    1    2    4     -4.62      0.00 
    2    2    4     -3.57      0.00 
    3    2    4     -2.46      0.00 
    4    2    4     -1.41      0.00 
    5    2    4     -0.52      0.00 
    6    2    4      0.04      0.00 
    7    2    4      0.22      0.00 
    8    2    4      0.18      0.00 
    9    2    4      0.13      0.00 
   10    2    4      0.15      0.00 
   11    2    4      0.16      0.00 
   12    2    4      0.12      0.00 
  -13    3    4      0.35      0.00 
  -12    3    4      0.30      0.00 
  -11    3    4      0.46      0.00 
  -10    3    4      0.84      0.00 
   -9    3    4      1.23      0.00 
   -8    3    4      1.46      0.00 
   -7    3    4      1.52      0.00 
   -6    3    4      1.48      0.00 
   -5    3    4      1.38      0.00 
   -4    3    4      1.16      0.00 
   -3    3    4      0.65      0.00 
   -2    3    4     -0.03      0.00 
   -1    3    4     -0.49      0.00 
    0    3    4     -0.52      0.00 
    1    3    4     -0.48      0.00 
    2    3    4     -0.66      0.00 
    3    3    4     -0.90      0.00 
    4    3    4     -0.97      0.00 
    5    3    4     -0.96      0.00 
    6    3    4     -1.00      0.00 
    7    3    4     -1.01      0.00 
    8    3    4     -0.85      0.00 
    9    3    4     -0.60      0.00 
   10    3    4     -0.39      0.00 
   11    3    4     -0.24      0.00 
  -13    4    4      0.34      0.00 
  -12    4    4      0.63      0.00 
  -11    4    4      0.79      0.00 
  -10    4    4      0.76      0.00 
   -9    4    4      0.76      0.00 
   -8    4    4      0.87      0.00 
   -7    4    4      0.85      0.00 
   -6    4    4      0.59      0.00 
   -5    4    4      0.35      0.00 
   -4    4    4      0.39      0.00 
   -3    4    4      0.60      0.00 
   -2    4    4      0.76      0.00 
   -1    4    4      0.97      0.00 
    0    4    4      1.32      0.00 
    1    4    4      1.58      0.00 
    2    4    4      1.48      0.00 
    3    4    4      1.15      0.00 
    4    4    4      0.90      0.00 
    5    4    4      0.70      0.00 
    6    4    4      0.37      0.00 
    7    4    4      0.05      0.00 
    8    4    4      0.04      0.00 
    9    4    4      0.25      0.00 
   10    4    4      0.36      0.00 
   11    4    4      0.28      0.00 
  -13    5    4      0.13      0.00 
  -12    5    4      0.40      0.00 
  -11    5    4      0.55      0.00 
  -10    5    4      0.39      0.00 
   -9    5    4      0.03      0.00 
   -8    5    4     -0.30      0.00 
   -7    5    4     -0.51      0.00 
   -6    5    4     -0.59      0.00 
   -5    5    4     -0.52      0.00 
   -4    5    4     -0.30      0.00 
   -3    5    4      0.03      0.00 
   -2    5    4      0.37      0.00 
   -1    5    4      0.60      0.00 
    0    5    4      0.66      0.00 
    1    5    4      0.66      0.00 
    2    5    4      0.67      0.00 
    3    5    4      0.57      0.00 
    4    5    4      0.27      0.00 
    5    5    4     -0.03      0.00 
    6    5    4     -0.13      0.00 
    7    5    4     -0.06      0.00 
    8    5    4      0.04      0.00 
    9    5    4      0.10      0.00 
   10    5    4      0.12      0.00 
   11    5    4      0.10      0.00 
  -13    6    4     -0.06      0.00 
  -12    6    4      0.14      0.00 
  -11    6    4      0.31      0.00 
  -10    6    4      0.32      0.00 
   -9    6    4      0.16      0.00 
   -8    6    4     -0.12      0.00 
   -7    6    4     -0.44      0.00 
   -6    6    4     -0.64      0.00 
   -5    6    4     -0.58      0.00 
   -4    6    4     -0.36      0.00 
   -3    6    4     -0.13      0.00 
   -2    6    4      0.11      0.00 
   -1    6    4      0.39      0.00 
    0    6    4      0.55      0.00 
    1    6    4      0.41      0.00 
    2    6    4      0.16      0.00 
    3    6    4      0.09      0.00 
    4    6    4      0.15      0.00 
    5    6    4      0.11      0.00 
    6    6    4      0.01      0.00 
    7    6    4      0.08      0.00 
    8    6    4      0.24      0.00 
    9    6    4      0.21      0.00 
   10    6    4      0.01      0.00 
  -12    7    4      0.25      0.00 
  -11    7    4      0.25      0.00 
  -10    7    4      0.14      0.00 
   -9    7    4      0.06      0.00 
   -8    7    4      0.08      0.00 
   -7    7    4      0.27      0.00 
   -6    7    4      0.66      0.00 
   -5    7    4      1.10      0.00 
   -4    7    4      1.35      0.00 
   -3    7    4      1.39      0.00 
   -2    7    4      1.36      0.00 
   -1    7    4      1.32      0.00 
    0    7    4      1.20      0.00 
    1    7    4      0.94      0.00 
    2    7    4      0.63      0.00 
    3    7    4      0.40      0.00 
    4    7    4      0.25      0.00 
    5    7    4      0.16      0.00 
    6    7    4      0.15      0.00 
    7    7    4      0.22      0.00 
    8    7    4      0.23      0.00 
    9    7    4      0.11      0.00 
   10    7    4      0.00      0.00 
  -12    8    4     -0.12      0.00 
  -11    8    4     -0.17      0.00 
  -10    8    4     -0.15      0.00 
   -9    8    4     -0.07      0.00 
   -8    8    4     -0.14      0.00 
   -7    8    4     -0.36      0.00 
   -6    8    4     -0.46      0.00 
   -5    8    4     -0.30      0.00 
   -4    8    4     -0.08      0.00 
   -3    8    4     -0.03      0.00 
   -2    8    4     -0.08      0.00 
   -1    8    4     -0.11      0.00 
    0    8    4     -0.12      0.00 
    1    8    4     -0.12      0.00 
    2    8    4     -0.09      0.00 
    3    8    4     -0.02      0.00 
    4    8    4      0.08      0.00 
    5    8    4      0.28      0.00 
    6    8    4      0.53      0.00 
    7    8    4      0.60      0.00 
    8    8    4      0.37      0.00 
    9    8    4      0.06      0.00 
  -11    9    4     -0.21      0.00 
  -10    9    4     -0.27      0.00 
   -9    9    4     -0.25      0.00 
   -8    9    4     -0.05      0.00 
   -7    9    4      0.30      0.00 
   -6    9    4      0.58      0.00 
   -5    9    4      0.63      0.00 
   -4    9    4      0.48      0.00 
   -3    9    4      0.23      0.00 
   -2    9    4     -0.05      0.00 
   -1    9    4     -0.27      0.00 
    0    9    4     -0.35      0.00 
    1    9    4     -0.30      0.00 
    2    9    4     -0.24      0.00 
    3    9    4     -0.28      0.00 
    4    9    4     -0.37      0.00 
    5    9    4     -0.32      0.00 
    6    9    4     -0.07      0.00 
    7    9    4      0.16      0.00 
    8    9    4      0.16      0.00 
  -10   10    4     -0.40      0.00 
   -9   10    4     -0.53      0.00 
   -8   10    4     -0.60      0.00 
   -7   10    4     -0.41      0.00 
   -6   10    4      0.00      0.00 
   -5   10    4      0.31      0.00 
   -4   10    4      0.35      0.00 
   -3   10    4      0.29      0.00 
   -2   10    4      0.26      0.00 
   -1   10    4      0.18      0.00 
    0   10    4      0.02      0.00 
    1   10    4     -0.07      0.00 
    2   10    4     -0.07      0.00 
    3   10    4     -0.06      0.00 
    4   10    4     -0.06      0.00 
    5   10    4      0.06      0.00 
    6   10    4      0.24      0.00 
    7   10    4      0.25      0.00 
   -9   11    4     -0.01      0.00 
   -8   11    4     -0.10      0.00 
   -7   11    4     -0.27      0.00 
   -6   11    4     -0.41      0.00 
   -5   11    4     -0.51      0.00 
   -4   11    4     -0.60      0.00 
   -3   11    4     -0.70      0.00 
   -2   11    4     -0.69      0.00 
   -1   11    4     -0.54      0.00 
    0   11    4     -0.36      0.00 
    1   11    4     -0.32      0.00 
    2   11    4     -0.47      0.00 
    3   11    4     -0.66      0.00 
    4   11    4     -0.62      0.00 
    5   11    4     -0.33      0.00 
    6   11    4     -0.01      0.00 
   -7   12    4      0.06      0.00 
   -6   12    4     -0.01      0.00 
   -5   12    4     -0.01      0.00 
   -4   12    4      0.12      0.00 
   -3   12    4      0.31      0.00 
   -2   12    4      0.46      0.00 
   -1   12    4      0.59      0.00 
    0   12    4      0.74      0.00 
    1   12    4      0.78      0.00 
    2   12    4      0.62      0.00 
    3   12    4      0.33      0.00 
    4   12    4      0.11      0.00 
   -5   13    4     -0.27      0.00 
   -4   13    4     -0.18      0.00 
   -3   13    4      0.00      0.00 
   -2   13    4      0.11      0.00 
   -1   13    4      0.08      0.00 
    0   13    4      0.09      0.00 
    1   13    4      0.19      0.00 
    2   13    4      0.25      0.00 
   -3  -14    5      0.05      0.00 
   -2  -14    5      0.14      0.00 
   -1  -14    5      0.15      0.00 
    0  -14    5      0.09      0.00 
    1  -14    5      0.00      0.00 
    2  -14    5     -0.11      0.00 
    3  -14    5     -0.16      0.00 
    4  -14    5     -0.12      0.00 
   -6  -13    5      0.04      0.00 
   -5  -13    5      0.16      0.00 
   -4  -13    5      0.37      0.00 
   -3  -13    5      0.47      0.00 
   -2  -13    5      0.26      0.00 
   -1  -13    5     -0.13      0.00 
    0  -13    5     -0.31      0.00 
    1  -13    5     -0.18      0.00 
    2  -13    5     -0.05      0.00 
    3  -13    5     -0.15      0.00 
    4  -13    5     -0.34      0.00 
    5  -13    5     -0.39      0.00 
    6  -13    5     -0.30      0.00 
   -7  -12    5      0.09      0.00 
   -6  -12    5      0.15      0.00 
   -5  -12    5      0.18      0.00 
   -4  -12    5      0.18      0.00 
   -3  -12    5      0.12      0.00 
   -2  -12    5      0.02      0.00 
   -1  -12    5     -0.06      0.00 
    0  -12    5     -0.10      0.00 
    1  -12    5     -0.10      0.00 
    2  -12    5     -0.02      0.00 
    3  -12    5      0.09      0.00 
    4  -12    5      0.07      0.00 
    5  -12    5     -0.05      0.00 
    6  -12    5     -0.10      0.00 
    7  -12    5      0.02      0.00 
   -8  -11    5      0.52      0.00 
   -7  -11    5      0.57      0.00 
   -6  -11    5      0.40      0.00 
   -5  -11    5      0.25      0.00 
   -4  -11    5      0.21      0.00 
   -3  -11    5      0.18      0.00 
   -2  -11    5      0.09      0.00 
   -1  -11    5      0.07      0.00 
    0  -11    5      0.18      0.00 
    1  -11    5      0.29      0.00 
    2  -11    5      0.30      0.00 
    3  -11    5      0.27      0.00 
    4  -11    5      0.29      0.00 
    5  -11    5      0.37      0.00 
    6  -11    5      0.48      0.00 
    7  -11    5      0.58      0.00 
    8  -11    5      0.60      0.00 
   -9  -10    5     -0.29      0.00 
   -8  -10    5     -0.20      0.00 
   -7  -10    5     -0.33      0.00 
   -6  -10    5     -0.58      0.00 
   -5  -10    5     -0.67      0.00 
   -4  -10    5     -0.63      0.00 
   -3  -10    5     -0.62      0.00 
   -2  -10    5     -0.62      0.00 
   -1  -10    5     -0.52      0.00 
    0  -10    5     -0.33      0.00 
    1  -10    5     -0.17      0.00 
    2  -10    5     -0.06      0.00 
    3  -10    5      0.05      0.00 
    4  -10    5      0.14      0.00 
    5  -10    5      0.18      0.00 
    6  -10    5      0.18      0.00 
    7  -10    5      0.16      0.00 
    8  -10    5      0.16      0.00 
    9  -10    5      0.12      0.00 
  -10   -9    5      0.33      0.00 
   -9   -9    5      0.48      0.00 
   -8   -9    5      0.56      0.00 
   -7   -9    5      0.48      0.00 
   -6   -9    5      0.29      0.00 
   -5   -9    5      0.08      0.00 
   -4   -9    5     -0.09      0.00 
   -3   -9    5     -0.16      0.00 
   -2   -9    5     -0.08      0.00 
   -1   -9    5      0.09      0.00 
    0   -9    5      0.17      0.00 
    1   -9    5      0.13      0.00 
    2   -9    5      0.05      0.00 
    3   -9    5     -0.05      0.00 
    4   -9    5     -0.21      0.00 
    5   -9    5     -0.34      0.00 
    6   -9    5     -0.24      0.00 
    7   -9    5      0.02      0.00 
    8   -9    5      0.20      0.00 
    9   -9    5      0.15      0.00 
   10   -9    5     -0.01      0.00 
  -11   -8    5     -0.27      0.00 
  -10   -8    5     -0.02      0.00 
   -9   -8    5      0.06      0.00 
   -8   -8    5     -0.22      0.00 
   -7   -8    5     -0.53      0.00 
   -6   -8    5     -0.53      0.00 
   -5   -8    5     -0.27      0.00 
   -4   -8    5      0.10      0.00 
   -3   -8    5      0.56      0.00 
   -2   -8    5      1.07      0.00 
   -1   -8    5      1.49      0.00 
    0   -8    5      1.73      0.00 
    1   -8    5      1.81      0.00 
    2   -8    5      1.77      0.00 
    3   -8    5      1.59      0.00 
    4   -8    5      1.30      0.00 
    5   -8    5      0.97      0.00 
    6   -8    5      0.75      0.00 
    7   -8    5      0.66      0.00 
    8   -8    5      0.58      0.00 
    9   -8    5      0.44      0.00 
   10   -8    5      0.27      0.00 
  -12   -7    5     -0.02      0.00 
  -11   -7    5      0.01      0.00 
  -10   -7    5      0.09      0.00 
   -9   -7    5      0.06      0.00 
   -8   -7    5     -0.27      0.00 
   -7   -7    5     -0.79      0.00 
   -6   -7    5     -1.21      0.00 
   -5   -7    5     -1.41      0.00 
   -4   -7    5     -1.44      0.00 
   -3   -7    5     -1.30      0.00 
   -2   -7    5     -1.06      0.00 
   -1   -7    5     -0.89      0.00 
    0   -7    5     -0.93      0.00 
    1   -7    5     -1.07      0.00 
    2   -7    5     -1.10      0.00 
    3   -7    5     -0.95      0.00 
    4   -7    5     -0.69      0.00 
    5   -7    5     -0.36      0.00 
    6   -7    5      0.00      0.00 
    7   -7    5      0.25      0.00 
    8   -7    5      0.26      0.00 
    9   -7    5      0.09      0.00 
   10   -7    5     -0.06      0.00 
   11   -7    5     -0.05      0.00 
  -12   -6    5     -0.04      0.00 
  -11   -6    5      0.09      0.00 
  -10   -6    5      0.19      0.00 
   -9   -6    5      0.27      0.00 
   -8   -6    5      0.51      0.00 
   -7   -6    5      1.04      0.00 
   -6   -6    5      1.68      0.00 
   -5   -6    5      2.26      0.00 
   -4   -6    5      2.71      0.00 
   -3   -6    5      3.08      0.00 
   -2   -6    5      3.24      0.00 
   -1   -6    5      2.98      0.00 
    0   -6    5      2.29      0.00 
    1   -6    5      1.47      0.00 
    2   -6    5      0.77      0.00 
    3   -6    5      0.20      0.00 
    4   -6    5     -0.24      0.00 
    5   -6    5     -0.44      0.00 
    6   -6    5     -0.39      0.00 
    7   -6    5     -0.28      0.00 
    8   -6    5     -0.18      0.00 
    9   -6    5      0.01      0.00 
   10   -6    5      0.20      0.00 
   11   -6    5      0.16      0.00 
  -13   -5    5      0.13      0.00 
  -12   -5    5      0.27      0.00 
  -11   -5    5      0.25      0.00 
  -10   -5    5     -0.13      0.00 
   -9   -5    5     -0.67      0.00 
   -8   -5    5     -0.99      0.00 
   -7   -5    5     -1.02      0.00 
   -6   -5    5     -0.95      0.00 
   -5   -5    5     -0.87      0.00 
   -4   -5    5     -0.72      0.00 
   -3   -5    5     -0.45      0.00 
   -2   -5    5     -0.18      0.00 
   -1   -5    5     -0.01      0.00 
    0   -5    5      0.04      0.00 
    1   -5    5      0.08      0.00 
    2   -5    5      0.23      0.00 
    3   -5    5      0.51      0.00 
    4   -5    5      0.79      0.00 
    5   -5    5      0.91      0.00 
    6   -5    5      0.82      0.00 
    7   -5    5      0.58      0.00 
    8   -5    5      0.33      0.00 
    9   -5    5      0.23      0.00 
   10   -5    5      0.33      0.00 
   11   -5    5      0.49      0.00 
   12   -5    5      0.49      0.00 
  -13   -4    5      0.62      0.00 
  -12   -4    5      0.96      0.00 
  -11   -4    5      1.20      0.00 
  -10   -4    5      1.37      0.00 
   -9   -4    5      1.64      0.00 
   -8   -4    5      2.17      0.00 
   -7   -4    5      2.88      0.00 
   -6   -4    5      3.41      0.00 
   -5   -4    5      3.55      0.00 
   -4   -4    5      3.50      0.00 
   -3   -4    5      3.38      0.00 
   -2   -4    5      2.98      0.00 
   -1   -4    5      2.19      0.00 
    0   -4    5      1.36      0.00 
    1   -4    5      0.81      0.00 
    2   -4    5      0.41      0.00 
    3   -4    5      0.03      0.00 
    4   -4    5     -0.10      0.00 
    5   -4    5      0.14      0.00 
    6   -4    5      0.44      0.00 
    7   -4    5      0.58      0.00 
    8   -4    5      0.69      0.00 
    9   -4    5      0.85      0.00 
   10   -4    5      0.86      0.00 
   11   -4    5      0.61      0.00 
   12   -4    5      0.32      0.00 
  -13   -3    5      0.05      0.00 
  -12   -3    5      0.06      0.00 
  -11   -3    5      0.02      0.00 
  -10   -3    5      0.04      0.00 
   -9   -3    5      0.22      0.00 
   -8   -3    5      0.55      0.00 
   -7   -3    5      1.00      0.00 
   -6   -3    5      1.54      0.00 
   -5   -3    5      2.08      0.00 
   -4   -3    5      2.57      0.00 
   -3   -3    5      3.04      0.00 
   -2   -3    5      3.43      0.00 
   -1   -3    5      3.59      0.00 
    0   -3    5      3.51      0.00 
    1   -3    5      3.37      0.00 
    2   -3    5      3.18      0.00 
    3   -3    5      2.83      0.00 
    4   -3    5      2.33      0.00 
    5   -3    5      1.80      0.00 
    6   -3    5      1.23      0.00 
    7   -3    5      0.64      0.00 
    8   -3    5      0.20      0.00 
    9   -3    5      0.03      0.00 
   10   -3    5     -0.05      0.00 
   11   -3    5     -0.20      0.00 
   12   -3    5     -0.31      0.00 
  -13   -2    5     -0.30      0.00 
  -12   -2    5     -0.13      0.00 
  -11   -2    5      0.05      0.00 
  -10   -2    5      0.07      0.00 
   -9   -2    5     -0.11      0.00 
   -8   -2    5     -0.58      0.00 
   -7   -2    5     -1.59      0.00 
   -6   -2    5     -3.18      0.00 
   -5   -2    5     -5.07      0.00 
   -4   -2    5     -7.06      0.00 
   -3   -2    5     -8.90      0.00 
   -2   -2    5     -9.93      0.00 
   -1   -2    5     -9.40      0.00 
    0   -2    5     -7.51      0.00 
    1   -2    5     -5.31      0.00 
    2   -2    5     -3.49      0.00 
    3   -2    5     -1.97      0.00 
    4   -2    5     -0.70      0.00 
    5   -2    5     -0.02      0.00 
    6   -2    5      0.09      0.00 
    7   -2    5      0.14      0.00 
    8   -2    5      0.34      0.00 
    9   -2    5      0.40      0.00 
   10   -2    5      0.18      0.00 
   11   -2    5     -0.05      0.00 
   12   -2    5     -0.09      0.00 
  -14   -1    5     -0.23      0.00 
  -13   -1    5     -0.26      0.00 
  -12   -1    5     -0.16      0.00 
  -11   -1    5      0.09      0.00 
  -10   -1    5      0.45      0.00 
   -9   -1    5      0.84      0.00 
   -8   -1    5      1.19      0.00 
   -7   -1    5      1.35      0.00 
   -6   -1    5      1.28      0.00 
   -5   -1    5      1.20      0.00 
   -4   -1    5      1.28      0.00 
   -3   -1    5      1.25      0.00 
   -2   -1    5      0.76      0.00 
   -1   -1    5      0.05      0.00 
    0   -1    5     -0.39      0.00 
    1   -1    5     -0.57      0.00 
    2   -1    5     -0.86      0.00 
    3   -1    5     -1.26      0.00 
    4   -1    5     -1.48      0.00 
    5   -1    5     -1.45      0.00 
    6   -1    5     -1.39      0.00 
    7   -1    5     -1.34      0.00 
    8   -1    5     -1.23      0.00 
    9   -1    5     -1.12      0.00 
   10   -1    5     -1.09      0.00 
   11   -1    5     -0.98      0.00 
   12   -1    5     -0.68      0.00 
  -14    0    5     -1.15      0.00 
  -13    0    5     -1.79      0.00 
  -12    0    5     -2.47      0.00 
  -11    0    5     -3.35      0.00 
  -10    0    5     -4.44      0.00 
   -9    0    5     -5.79      0.00 
   -8    0    5     -7.63      0.00 
   -7    0    5    -10.14      0.00 
   -6    0    5    -13.11      0.00 
   -5    0    5    -15.97      0.00 
   -4    0    5    -17.94      0.00 
   -3    0    5    -18.21      0.00 
   -2    0    5    -16.38      0.00 
   -1    0    5    -13.12      0.00 
    0    0    5     -9.73      0.00 
    1    0    5     -7.08      0.00 
    2    0    5     -5.18      0.00 
    3    0    5     -3.80      0.00 
    4    0    5     -2.96      0.00 
    5    0    5     -2.60      0.00 
    6    0    5     -2.36      0.00 
    7    0    5     -1.89      0.00 
    8    0    5     -1.26      0.00 
    9    0    5     -0.69      0.00 
   10    0    5     -0.28      0.00 
   11    0    5     -0.03      0.00 
   12    0    5      0.09      0.00 
  -14    1    5      0.13      0.00 
  -13    1    5      0.18      0.00 
  -12    1    5      0.26      0.00 
  -11    1    5      0.32      0.00 
  -10    1    5      0.19      0.00 
   -9    1    5     -0.23      0.00 
   -8    1    5     -0.97      0.00 
   -7    1    5     -1.84      0.00 
   -6    1    5     -2.68      0.00 
   -5    1    5     -3.52      0.00 
   -4    1    5     -4.50      0.00 
   -3    1    5     -5.36      0.00 
   -2    1    5     -5.63      0.00 
   -1    1    5     -5.30      0.00 
    0    1    5     -4.92      0.00 
    1    1    5     -4.73      0.00 
    2    1    5     -4.32      0.00 
    3    1    5     -3.47      0.00 
    4    1    5     -2.55      0.00 
    5    1    5     -1.87      0.00 
    6    1    5     -1.34      0.00 
    7    1    5     -0.87      0.00 
    8    1    5     -0.52      0.00 
    9    1    5     -0.27      0.00 
   10    1    5      0.01      0.00 
   11    1    5      0.30      0.00 
   12    1    5      0.39      0.00 
  -14    2    5     -0.23      0.00 
  -13    2    5     -0.25      0.00 
  -12    2    5     -0.32      0.00 
  -11    2    5     -0.31      0.00 
  -10    2    5     -0.12      0.00 
   -9    2    5      0.08      0.00 
   -8    2    5      0.11      0.00 
   -7    2    5      0.16      0.00 
   -6    2    5      0.62      0.00 
   -5    2    5      1.57      0.00 
   -4    2    5      2.72      0.00 
   -3    2    5      3.70      0.00 
   -2    2    5      4.27      0.00 
   -1    2    5      4.29      0.00 
    0    2    5      3.73      0.00 
    1    2    5      2.79      0.00 
    2    2    5      1.75      0.00 
    3    2    5      0.82      0.00 
    4    2    5      0.06      0.00 
    5    2    5     -0.47      0.00 
    6    2    5     -0.67      0.00 
    7    2    5     -0.56      0.00 
    8    2    5     -0.38      0.00 
    9    2    5     -0.30      0.00 
   10    2    5     -0.28      0.00 
   11    2    5     -0.21      0.00 
  -13    3    5     -0.23      0.00 
  -12    3    5     -0.23      0.00 
  -11    3    5     -0.48      0.00 
  -10    3    5     -0.81      0.00 
   -9    3    5     -1.00      0.00 
   -8    3    5     -1.00      0.00 
   -7    3    5     -0.87      0.00 
   -6    3    5     -0.64      0.00 
   -5    3    5     -0.29      0.00 
   -4    3    5      0.24      0.00 
   -3    3    5      0.88      0.00 
   -2    3    5      1.37      0.00 
   -1    3    5      1.48      0.00 
    0    3    5      1.38      0.00 
    1    3    5      1.36      0.00 
    2    3    5      1.42      0.00 
    3    3    5      1.39      0.00 
    4    3    5      1.29      0.00 
    5    3    5      1.28      0.00 
    6    3    5      1.26      0.00 
    7    3    5      1.09      0.00 
    8    3    5      0.79      0.00 
    9    3    5      0.50      0.00 
   10    3    5      0.27      0.00 
   11    3    5      0.11      0.00 
  -13    4    5     -0.43      0.00 
  -12    4    5     -0.69      0.00 
  -11    4    5     -0.84      0.00 
  -10    4    5     -0.90      0.00 
   -9    4    5     -1.03      0.00 
   -8    4    5     -1.16      0.00 
   -7    4    5     -1.09      0.00 
   -6    4    5     -0.90      0.00 
   -5    4    5     -0.90      0.00 
   -4    4    5     -1.14      0.00 
   -3    4    5     -1.41      0.00 
   -2    4    5     -1.59      0.00 
   -1    4    5     -1.79      0.00 
    0    4    5     -1.96      0.00 
    1    4    5     -1.82      0.00 
    2    4    5     -1.35      0.00 
    3    4    5     -0.92      0.00 
    4    4    5     -0.66      0.00 
    5    4    5     -0.35      0.00 
    6    4    5      0.04      0.00 
    7    4    5      0.18      0.00 
    8    4    5     -0.09      0.00 
    9    4    5     -0.39      0.00 
   10    4    5     -0.40      0.00 
   11    4    5     -0.24      0.00 
  -13    5    5     -0.23      0.00 
  -12    5    5     -0.44      0.00 
  -11    5    5     -0.41      0.00 
  -10    5    5     -0.13      0.00 
   -9    5    5      0.18      0.00 
   -8    5    5      0.39      0.00 
   -7    5    5      0.50      0.00 
   -6    5    5      0.49      0.00 
   -5    5    5      0.30      0.00 
   -4    5    5     -0.08      0.00 
   -3    5    5     -0.52      0.00 
   -2    5    5     -0.87      0.00 
   -1    5    5     -1.03      0.00 
    0    5    5     -1.06      0.00 
    1    5    5     -1.04      0.00 
    2    5    5     -0.94      0.00 
    3    5    5     -0.67      0.00 
    4    5    5     -0.34      0.00 
    5    5    5     -0.14      0.00 
    6    5    5     -0.11      0.00 
    7    5    5     -0.13      0.00 
    8    5    5     -0.16      0.00 
    9    5    5     -0.21      0.00 
   10    5    5     -0.22      0.00 
  -13    6    5      0.03      0.00 
  -12    6    5     -0.17      0.00 
  -11    6    5     -0.30      0.00 
  -10    6    5     -0.27      0.00 
   -9    6    5     -0.08      0.00 
   -8    6    5      0.21      0.00 
   -7    6    5      0.49      0.00 
   -6    6    5      0.63      0.00 
   -5    6    5      0.55      0.00 
   -4    6    5      0.35      0.00 
   -3    6    5      0.17      0.00 
   -2    6    5      0.00      0.00 
   -1    6    5     -0.11      0.00 
    0    6    5     -0.05      0.00 
    1    6    5      0.15      0.00 
    2    6    5      0.24      0.00 
    3    6    5      0.15      0.00 
    4    6    5      0.07      0.00 
    5    6    5      0.09      0.00 
    6    6    5      0.06      0.00 
    7    6    5     -0.10      0.00 
    8    6    5     -0.16      0.00 
    9    6    5     -0.01      0.00 
   10    6    5      0.15      0.00 
  -12    7    5     -0.19      0.00 
  -11    7    5     -0.09      0.00 
  -10    7    5      0.00      0.00 
   -9    7    5     -0.02      0.00 
   -8    7    5     -0.21      0.00 
   -7    7    5     -0.58      0.00 
   -6    7    5     -1.02      0.00 
   -5    7    5     -1.34      0.00 
   -4    7    5     -1.42      0.00 
   -3    7    5     -1.35      0.00 
   -2    7    5     -1.28      0.00 
   -1    7    5     -1.17      0.00 
    0    7    5     -0.96      0.00 
    1    7    5     -0.66      0.00 
    2    7    5     -0.43      0.00 
    3    7    5     -0.29      0.00 
    4    7    5     -0.19      0.00 
    5    7    5     -0.10      0.00 
    6    7    5     -0.13      0.00 
    7    7    5     -0.24      0.00 
    8    7    5     -0.23      0.00 
    9    7    5     -0.08      0.00 
  -11    8    5      0.12      0.00 
  -10    8    5      0.12      0.00 
   -9    8    5      0.15      0.00 
   -8    8    5      0.32      0.00 
   -7    8    5      0.47      0.00 
   -6    8    5      0.37      0.00 
   -5    8    5      0.12      0.00 
   -4    8    5     -0.02      0.00 
   -3    8    5      0.01      0.00 
   -2    8    5      0.04      0.00 
   -1    8    5      0.03      0.00 
    0    8    5      0.04      0.00 
    1    8    5      0.05      0.00 
    2    8    5     -0.01      0.00 
    3    8    5     -0.13      0.00 
    4    8    5     -0.29      0.00 
    5    8    5     -0.48      0.00 
    6    8    5     -0.61      0.00 
    7    8    5     -0.51      0.00 
    8    8    5     -0.22      0.00 
  -11    9    5      0.12      0.00 
  -10    9    5      0.17      0.00 
   -9    9    5      0.13      0.00 
   -8    9    5     -0.04      0.00 
   -7    9    5     -0.24      0.00 
   -6    9    5     -0.36      0.00 
   -5    9    5     -0.33      0.00 
   -4    9    5     -0.14      0.00 
   -3    9    5      0.17      0.00 
   -2    9    5      0.48      0.00 
   -1    9    5      0.63      0.00 
    0    9    5      0.55      0.00 
    1    9    5      0.39      0.00 
    2    9    5      0.31      0.00 
    3    9    5      0.37      0.00 
    4    9    5      0.39      0.00 
    5    9    5      0.20      0.00 
    6    9    5     -0.08      0.00 
    7    9    5     -0.20      0.00 
  -10   10    5      0.41      0.00 
   -9   10    5      0.57      0.00 
   -8   10    5      0.56      0.00 
   -7   10    5      0.26      0.00 
   -6   10    5     -0.11      0.00 
   -5   10    5     -0.33      0.00 
   -4   10    5     -0.40      0.00 
   -3   10    5     -0.44      0.00 
   -2   10    5     -0.40      0.00 
   -1   10    5     -0.21      0.00 
    0   10    5     -0.03      0.00 
    1   10    5     -0.01      0.00 
    2   10    5     -0.07      0.00 
    3   10    5     -0.06      0.00 
    4   10    5     -0.03      0.00 
    5   10    5     -0.09      0.00 
    6   10    5     -0.14      0.00 
   -9   11    5      0.07      0.00 
   -8   11    5      0.23      0.00 
   -7   11    5      0.34      0.00 
   -6   11    5      0.40      0.00 
   -5   11    5      0.50      0.00 
   -4   11    5      0.66      0.00 
   -3   11    5      0.70      0.00 
   -2   11    5      0.55      0.00 
   -1   11    5      0.33      0.00 
    0   11    5      0.25      0.00 
    1   11    5      0.36      0.00 
    2   11    5      0.55      0.00 
    3   11    5      0.62      0.00 
    4   11    5      0.43      0.00 
    5   11    5      0.12      0.00 
   -7   12    5      0.11      0.00 
   -6   12    5      0.17      0.00 
   -5   12    5      0.08      0.00 
   -4   12    5     -0.10      0.00 
   -3   12    5     -0.24      0.00 
   -2   12    5     -0.37      0.00 
   -1   12    5     -0.56      0.00 
    0   12    5     -0.71      0.00 
    1   12    5     -0.68      0.00 
    2   12    5     -0.48      0.00 
    3   12    5     -0.27      0.00 
   -5   13    5      0.17      0.00 
   -4   13    5      0.00      0.00 
   -3   13    5     -0.20      0.00 
   -2   13    5     -0.22      0.00 
   -1   13    5     -0.14      0.00 
    0   13    5     -0.14      0.00 
    1   13    5     -0.24      0.00 
   -3  -14    6     -0.04      0.00 
   -2  -14    6     -0.09      0.00 
   -1  -14    6     -0.09      0.00 
    0  -14    6     -0.06      0.00 
    1  -14    6      0.01      0.00 
    2  -14    6      0.08      0.00 
    3  -14    6      0.10      0.00 
   -6  -13    6     -0.13      0.00 
   -5  -13    6     -0.25      0.00 
   -4  -13    6     -0.38      0.00 
   -3  -13    6     -0.30      0.00 
   -2  -13    6      0.05      0.00 
   -1  -13    6      0.36      0.00 
    0  -13    6      0.32      0.00 
    1  -13    6      0.07      0.00 
    2  -13    6      0.01      0.00 
    3  -13    6      0.19      0.00 
    4  -13    6      0.38      0.00 
    5  -13    6      0.39      0.00 
   -7  -12    6     -0.16      0.00 
   -6  -12    6     -0.17      0.00 
   -5  -12    6     -0.15      0.00 
   -4  -12    6     -0.12      0.00 
   -3  -12    6     -0.03      0.00 
   -2  -12    6      0.12      0.00 
   -1  -12    6      0.24      0.00 
    0  -12    6      0.23      0.00 
    1  -12    6      0.09      0.00 
    2  -12    6     -0.12      0.00 
    3  -12    6     -0.24      0.00 
    4  -12    6     -0.14      0.00 
    5  -12    6      0.03      0.00 
    6  -12    6      0.05      0.00 
    7  -12    6     -0.08      0.00 
   -9  -11    6     -0.46      0.00 
   -8  -11    6     -0.64      0.00 
   -7  -11    6     -0.55      0.00 
   -6  -11    6     -0.31      0.00 
   -5  -11    6     -0.14      0.00 
   -4  -11    6     -0.11      0.00 
   -3  -11    6     -0.10      0.00 
   -2  -11    6     -0.09      0.00 
   -1  -11    6     -0.14      0.00 
    0  -11    6     -0.25      0.00 
    1  -11    6     -0.33      0.00 
    2  -11    6     -0.34      0.00 
    3  -11    6     -0.30      0.00 
    4  -11    6     -0.28      0.00 
    5  -11    6     -0.31      0.00 
    6  -11    6     -0.39      0.00 
    7  -11    6     -0.49      0.00 
    8  -11    6     -0.47      0.00 
  -10  -10    6      0.24      0.00 
   -9  -10    6      0.08      0.00 
   -8  -10    6      0.12      0.00 
   -7  -10    6      0.45      0.00 
   -6  -10    6      0.71      0.00 
   -5  -10    6      0.71      0.00 
   -4  -10    6      0.61      0.00 
   -3  -10    6      0.57      0.00 
   -2  -10    6      0.50      0.00 
   -1  -10    6      0.32      0.00 
    0  -10    6      0.09      0.00 
    1  -10    6     -0.06      0.00 
    2  -10    6     -0.15      0.00 
    3  -10    6     -0.23      0.00 
    4  -10    6     -0.29      0.00 
    5  -10    6     -0.29      0.00 
    6  -10    6     -0.26      0.00 
    7  -10    6     -0.24      0.00 
    8  -10    6     -0.21      0.00 
    9  -10    6     -0.13      0.00 
  -10   -9    6     -0.36      0.00 
   -9   -9    6     -0.53      0.00 
   -8   -9    6     -0.55      0.00 
   -7   -9    6     -0.34      0.00 
   -6   -9    6     -0.05      0.00 
   -5   -9    6      0.15      0.00 
   -4   -9    6      0.25      0.00 
   -3   -9    6      0.25      0.00 
   -2   -9    6      0.14      0.00 
   -1   -9    6      0.04      0.00 
    0   -9    6      0.04      0.00 
    1   -9    6      0.13      0.00 
    2   -9    6      0.24      0.00 
    3   -9    6      0.38      0.00 
    4   -9    6      0.51      0.00 
    5   -9    6      0.47      0.00 
    6   -9    6      0.21      0.00 
    7   -9    6     -0.06      0.00 
    8   -9    6     -0.13      0.00 
    9   -9    6     -0.01      0.00 
   10   -9    6      0.10      0.00 
  -11   -8    6      0.01      0.00 
  -10   -8    6     -0.20      0.00 
   -9   -8    6     -0.07      0.00 
   -8   -8    6      0.25      0.00 
   -7   -8    6      0.34      0.00 
   -6   -8    6      0.08      0.00 
   -5   -8    6     -0.31      0.00 
   -4   -8    6     -0.72      0.00 
   -3   -8    6     -1.16      0.00 
   -2   -8    6     -1.59      0.00 
   -1   -8    6     -1.88      0.00 
    0   -8    6     -1.97      0.00 
    1   -8    6     -1.91      0.00 
    2   -8    6     -1.73      0.00 
    3   -8    6     -1.45      0.00 
    4   -8    6     -1.09      0.00 
    5   -8    6     -0.78      0.00 
    6   -8    6     -0.63      0.00 
    7   -8    6     -0.58      0.00 
    8   -8    6     -0.47      0.00 
    9   -8    6     -0.29      0.00 
   10   -8    6     -0.11      0.00 
  -12   -7    6      0.06      0.00 
  -11   -7    6      0.02      0.00 
  -10   -7    6     -0.02      0.00 
   -9   -7    6      0.17      0.00 
   -8   -7    6      0.63      0.00 
   -7   -7    6      1.08      0.00 
   -6   -7    6      1.31      0.00 
   -5   -7    6      1.32      0.00 
   -4   -7    6      1.22      0.00 
   -3   -7    6      1.03      0.00 
   -2   -7    6      0.85      0.00 
   -1   -7    6      0.81      0.00 
    0   -7    6      0.89      0.00 
    1   -7    6      0.94      0.00 
    2   -7    6      0.81      0.00 
    3   -7    6      0.54      0.00 
    4   -7    6      0.22      0.00 
    5   -7    6     -0.10      0.00 
    6   -7    6     -0.38      0.00 
    7   -7    6     -0.50      0.00 
    8   -7    6     -0.37      0.00 
    9   -7    6     -0.12      0.00 
   10   -7    6      0.03      0.00 
   11   -7    6      0.02      0.00 
  -12   -6    6     -0.04      0.00 
  -11   -6    6     -0.14      0.00 
  -10   -6    6     -0.27      0.00 
   -9   -6    6     -0.50      0.00 
   -8   -6    6     -0.92      0.00 
   -7   -6    6     -1.49      0.00 
   -6   -6    6     -2.01      0.00 
   -5   -6    6     -2.36      0.00 
   -4   -6    6     -2.58      0.00 
   -3   -6    6     -2.71      0.00 
   -2   -6    6     -2.58      0.00 
   -1   -6    6     -2.04      0.00 
    0   -6    6     -1.23      0.00 
    1   -6    6     -0.47      0.00 
    2   -6    6      0.08      0.00 
    3   -6    6      0.47      0.00 
    4   -6    6      0.70      0.00 
    5   -6    6      0.68      0.00 
    6   -6    6      0.52      0.00 
    7   -6    6      0.40      0.00 
    8   -6    6      0.28      0.00 
    9   -6    6      0.07      0.00 
   10   -6    6     -0.08      0.00 
   11   -6    6     -0.03      0.00 
  -13   -5    6     -0.28      0.00 
  -12   -5    6     -0.46      0.00 
  -11   -5    6     -0.31      0.00 
  -10   -5    6      0.18      0.00 
   -9   -5    6      0.61      0.00 
   -8   -5    6      0.69      0.00 
   -7   -5    6      0.51      0.00 
   -6   -5    6      0.31      0.00 
   -5   -5    6      0.12      0.00 
   -4   -5    6     -0.14      0.00 
   -3   -5    6     -0.45      0.00 
   -2   -5    6     -0.71      0.00 
   -1   -5    6     -0.85      0.00 
    0   -5    6     -0.89      0.00 
    1   -5    6     -0.97      0.00 
    2   -5    6     -1.14      0.00 
    3   -5    6     -1.32      0.00 
    4   -5    6     -1.34      0.00 
    5   -5    6     -1.17      0.00 
    6   -5    6     -0.90      0.00 
    7   -5    6     -0.61      0.00 
    8   -5    6     -0.39      0.00 
    9   -5    6     -0.36      0.00 
   10   -5    6     -0.48      0.00 
   11   -5    6     -0.55      0.00 
  -13   -4    6     -0.57      0.00 
  -12   -4    6     -0.88      0.00 
  -11   -4    6     -1.14      0.00 
  -10   -4    6     -1.35      0.00 
   -9   -4    6     -1.63      0.00 
   -8   -4    6     -2.07      0.00 
   -7   -4    6     -2.46      0.00 
   -6   -4    6     -2.52      0.00 
   -5   -4    6     -2.33      0.00 
   -4   -4    6     -2.17      0.00 
   -3   -4    6     -2.06      0.00 
   -2   -4    6     -1.77      0.00 
   -1   -4    6     -1.31      0.00 
    0   -4    6     -0.99      0.00 
    1   -4    6     -0.89      0.00 
    2   -4    6     -0.80      0.00 
    3   -4    6     -0.70      0.00 
    4   -4    6     -0.78      0.00 
    5   -4    6     -0.98      0.00 
    6   -4    6     -1.07      0.00 
    7   -4    6     -1.07      0.00 
    8   -4    6     -1.16      0.00 
    9   -4    6     -1.23      0.00 
   10   -4    6     -1.07      0.00 
   11   -4    6     -0.72      0.00 
  -13   -3    6     -0.08      0.00 
  -12   -3    6     -0.02      0.00 
  -11   -3    6     -0.03      0.00 
  -10   -3    6     -0.23      0.00 
   -9   -3    6     -0.60      0.00 
   -8   -3    6     -1.05      0.00 
   -7   -3    6     -1.57      0.00 
   -6   -3    6     -2.09      0.00 
   -5   -3    6     -2.57      0.00 
   -4   -3    6     -3.01      0.00 
   -3   -3    6     -3.40      0.00 
   -2   -3    6     -3.57      0.00 
   -1   -3    6     -3.47      0.00 
    0   -3    6     -3.29      0.00 
    1   -3    6     -3.13      0.00 
    2   -3    6     -2.80      0.00 
    3   -3    6     -2.21      0.00 
    4   -3    6     -1.57      0.00 
    5   -3    6     -1.02      0.00 
    6   -3    6     -0.49      0.00 
    7   -3    6      0.01      0.00 
    8   -3    6      0.26      0.00 
    9   -3    6      0.28      0.00 
   10   -3    6      0.31      0.00 
   11   -3    6      0.40      0.00 
  -13   -2    6      0.26      0.00 
  -12   -2    6      0.06      0.00 
  -11   -2    6     -0.04      0.00 
  -10   -2    6      0.10      0.00 
   -9   -2    6      0.47      0.00 
   -8   -2    6      1.18      0.00 
   -7   -2    6      2.38      0.00 
   -6   -2    6      3.90      0.00 
   -5   -2    6      5.43      0.00 
   -4   -2    6      6.74      0.00 
   -3   -2    6      7.56      0.00 
   -2   -2    6      7.41      0.00 
   -1   -2    6      6.10      0.00 
    0   -2    6      4.18      0.00 
    1   -2    6      2.40      0.00 
    2   -2    6      0.97      0.00 
    3   -2    6     -0.14      0.00 
    4   -2    6     -0.74      0.00 
    5   -2    6     -0.74      0.00 
    6   -2    6     -0.54      0.00 
    7   -2    6     -0.55      0.00 
    8   -2    6     -0.64      0.00 
    9   -2    6     -0.47      0.00 
   10   -2    6     -0.12      0.00 
   11   -2    6      0.09      0.00 
   12   -2    6      0.10      0.00 
  -14   -1    6      0.25      0.00 
  -13   -1    6      0.27      0.00 
  -12   -1    6      0.17      0.00 
  -11   -1    6     -0.09      0.00 
  -10   -1    6     -0.42      0.00 
   -9   -1    6     -0.70      0.00 
   -8   -1    6     -0.82      0.00 
   -7   -1    6     -0.71      0.00 
   -6   -1    6     -0.44      0.00 
   -5   -1    6     -0.25      0.00 
   -4   -1    6     -0.13      0.00 
   -3   -1    6      0.23      0.00 
   -2   -1    6      0.86      0.00 
   -1   -1    6      1.38      0.00 
    0   -1    6      1.59      0.00 
    1   -1    6      1.76      0.00 
    2   -1    6      2.01      0.00 
    3   -1    6      2.14      0.00 
    4   -1    6      2.01      0.00 
    5   -1    6      1.82      0.00 
    6   -1    6      1.67      0.00 
    7   -1    6      1.48      0.00 
    8   -1    6      1.26      0.00 
    9   -1    6      1.13      0.00 
   10   -1    6      1.05      0.00 
   11   -1    6      0.83      0.00 
  -14    0    6      1.04      0.00 
  -13    0    6      1.58      0.00 
  -12    0    6      2.26      0.00 
  -11    0    6      3.13      0.00 
  -10    0    6      4.14      0.00 
   -9    0    6      5.32      0.00 
   -8    0    6      6.88      0.00 
   -7    0    6      8.85      0.00 
   -6    0    6     10.85      0.00 
   -5    0    6     12.23      0.00 
   -4    0    6     12.46      0.00 
   -3    0    6     11.32      0.00 
   -2    0    6      9.09      0.00 
   -1    0    6      6.53      0.00 
    0    0    6      4.43      0.00 
    1    0    6      3.10      0.00 
    2    0    6      2.41      0.00 
    3    0    6      2.15      0.00 
    4    0    6      2.18      0.00 
    5    0    6      2.25      0.00 
    6    0    6      2.06      0.00 
    7    0    6      1.56      0.00 
    8    0    6      0.97      0.00 
    9    0    6      0.49      0.00 
   10    0    6      0.18      0.00 
   11    0    6     -0.01      0.00 
  -14    1    6     -0.04      0.00 
  -13    1    6     -0.07      0.00 
  -12    1    6     -0.13      0.00 
  -11    1    6     -0.08      0.00 
  -10    1    6      0.22      0.00 
   -9    1    6      0.80      0.00 
   -8    1    6      1.58      0.00 
   -7    1    6      2.35      0.00 
   -6    1    6      3.01      0.00 
   -5    1    6      3.62      0.00 
   -4    1    6      4.17      0.00 
   -3    1    6      4.40      0.00 
   -2    1    6      4.17      0.00 
   -1    1    6      3.78      0.00 
    0    1    6      3.59      0.00 
    1    1    6      3.38      0.00 
    2    1    6      2.82      0.00 
    3    1    6      2.07      0.00 
    4    1    6      1.47      0.00 
    5    1    6      1.03      0.00 
    6    1    6      0.59      0.00 
    7    1    6      0.23      0.00 
    8    1    6      0.05      0.00 
    9    1    6     -0.10      0.00 
   10    1    6     -0.34      0.00 
   11    1    6     -0.49      0.00 
  -14    2    6      0.21      0.00 
  -13    2    6      0.25      0.00 
  -12    2    6      0.26      0.00 
  -11    2    6      0.14      0.00 
  -10    2    6     -0.05      0.00 
   -9    2    6     -0.12      0.00 
   -8    2    6     -0.08      0.00 
   -7    2    6     -0.28      0.00 
   -6    2    6     -0.93      0.00 
   -5    2    6     -1.81      0.00 
   -4    2    6     -2.51      0.00 
   -3    2    6     -2.84      0.00 
   -2    2    6     -2.84      0.00 
   -1    2    6     -2.48      0.00 
    0    2    6     -1.78      0.00 
    1    2    6     -0.91      0.00 
    2    2    6     -0.16      0.00 
    3    2    6      0.40      0.00 
    4    2    6      0.81      0.00 
    5    2    6      1.00      0.00 
    6    2    6      0.87      0.00 
    7    2    6      0.58      0.00 
    8    2    6      0.40      0.00 
    9    2    6      0.36      0.00 
   10    2    6      0.30      0.00 
   11    2    6      0.14      0.00 
  -13    3    6      0.10      0.00 
  -12    3    6      0.16      0.00 
  -11    3    6      0.40      0.00 
  -10    3    6      0.60      0.00 
   -9    3    6      0.60      0.00 
   -8    3    6      0.43      0.00 
   -7    3    6      0.15      0.00 
   -6    3    6     -0.25      0.00 
   -5    3    6     -0.79      0.00 
   -4    3    6     -1.40      0.00 
   -3    3    6     -1.86      0.00 
   -2    3    6     -2.03      0.00 
   -1    3    6     -1.95      0.00 
    0    3    6     -1.84      0.00 
    1    3    6     -1.76      0.00 
    2    3    6     -1.60      0.00 
    3    3    6     -1.41      0.00 
    4    3    6     -1.34      0.00 
    5    3    6     -1.33      0.00 
    6    3    6     -1.19      0.00 
    7    3    6     -0.89      0.00 
    8    3    6     -0.56      0.00 
    9    3    6     -0.28      0.00 
   10    3    6     -0.07      0.00 
   11    3    6      0.04      0.00 
  -13    4    6      0.45      0.00 
  -12    4    6      0.69      0.00 
  -11    4    6      0.87      0.00 
  -10    4    6      1.03      0.00 
   -9    4    6      1.21      0.00 
   -8    4    6      1.30      0.00 
   -7    4    6      1.22      0.00 
   -6    4    6      1.15      0.00 
   -5    4    6      1.29      0.00 
   -4    4    6      1.54      0.00 
   -3    4    6      1.71      0.00 
   -2    4    6      1.80      0.00 
   -1    4    6      1.85      0.00 
    0    4    6      1.69      0.00 
    1    4    6      1.23      0.00 
    2    4    6      0.72      0.00 
    3    4    6      0.41      0.00 
    4    4    6      0.18      0.00 
    5    4    6     -0.19      0.00 
    6    4    6     -0.43      0.00 
    7    4    6     -0.22      0.00 
    8    4    6      0.24      0.00 
    9    4    6      0.46      0.00 
   10    4    6      0.32      0.00 
  -13    5    6      0.32      0.00 
  -12    5    6      0.40      0.00 
  -11    5    6      0.25      0.00 
  -10    5    6      0.00      0.00 
   -9    5    6     -0.16      0.00 
   -8    5    6     -0.24      0.00 
   -7    5    6     -0.27      0.00 
   -6    5    6     -0.13      0.00 
   -5    5    6      0.23      0.00 
   -4    5    6      0.72      0.00 
   -3    5    6      1.15      0.00 
   -2    5    6      1.39      0.00 
   -1    5    6      1.45      0.00 
    0    5    6      1.40      0.00 
    1    5    6      1.26      0.00 
    2    5    6      1.01      0.00 
    3    5    6      0.69      0.00 
    4    5    6      0.46      0.00 
    5    5    6      0.35      0.00 
    6    5    6      0.30      0.00 
    7    5    6      0.27      0.00 
    8    5    6      0.31      0.00 
    9    5    6      0.35      0.00 
   10    5    6      0.30      0.00 
  -13    6    6      0.01      0.00 
  -12    6    6      0.18      0.00 
  -11    6    6      0.26      0.00 
  -10    6    6      0.19      0.00 
   -9    6    6     -0.02      0.00 
   -8    6    6     -0.29      0.00 
   -7    6    6     -0.54      0.00 
   -6    6    6     -0.63      0.00 
   -5    6    6     -0.52      0.00 
   -4    6    6     -0.34      0.00 
   -3    6    6     -0.21      0.00 
   -2    6    6     -0.15      0.00 
   -1    6    6     -0.20      0.00 
    0    6    6     -0.36      0.00 
    1    6    6     -0.48      0.00 
    2    6    6     -0.41      0.00 
    3    6    6     -0.23      0.00 
    4    6    6     -0.12      0.00 
    5    6    6     -0.04      0.00 
    6    6    6      0.07      0.00 
    7    6    6      0.15      0.00 
    8    6    6      0.05      0.00 
    9    6    6     -0.14      0.00 
  -12    7    6      0.07      0.00 
  -11    7    6     -0.05      0.00 
  -10    7    6     -0.08      0.00 
   -9    7    6      0.07      0.00 
   -8    7    6      0.38      0.00 
   -7    7    6      0.80      0.00 
   -6    7    6      1.14      0.00 
   -5    7    6      1.26      0.00 
   -4    7    6      1.19      0.00 
   -3    7    6      1.07      0.00 
   -2    7    6      0.95      0.00 
   -1    7    6      0.77      0.00 
    0    7    6      0.54      0.00 
    1    7    6      0.34      0.00 
    2    7    6      0.24      0.00 
    3    7    6      0.16      0.00 
    4    7    6      0.04      0.00 
    5    7    6     -0.01      0.00 
    6    7    6      0.11      0.00 
    7    7    6      0.23      0.00 
    8    7    6      0.15      0.00 
    9    7    6     -0.04      0.00 
  -11    8    6     -0.14      0.00 
  -10    8    6     -0.20      0.00 
   -9    8    6     -0.32      0.00 
   -8    8    6     -0.45      0.00 
   -7    8    6     -0.39      0.00 
   -6    8    6     -0.13      0.00 
   -5    8    6      0.09      0.00 
   -4    8    6      0.12      0.00 
   -3    8    6      0.10      0.00 
   -2    8    6      0.14      0.00 
   -1    8    6      0.15      0.00 
    0    8    6      0.09      0.00 
    1    8    6      0.08      0.00 
    2    8    6      0.20      0.00 
    3    8    6      0.37      0.00 
    4    8    6      0.49      0.00 
    5    8    6      0.55      0.00 
    6    8    6      0.52      0.00 
    7    8    6      0.34      0.00 
    8    8    6      0.12      0.00 
  -11    9    6     -0.06      0.00 
  -10    9    6     -0.13      0.00 
   -9    9    6     -0.13      0.00 
   -8    9    6     -0.05      0.00 
   -7    9    6      0.06      0.00 
   -6    9    6      0.13      0.00 
   -5    9    6      0.07      0.00 
   -4    9    6     -0.21      0.00 
   -3    9    6     -0.59      0.00 
   -2    9    6     -0.85      0.00 
   -1    9    6     -0.82      0.00 
    0    9    6     -0.59      0.00 
    1    9    6     -0.41      0.00 
    2    9    6     -0.38      0.00 
    3    9    6     -0.41      0.00 
    4    9    6     -0.29      0.00 
    5    9    6     -0.02      0.00 
    6    9    6      0.19      0.00 
    7    9    6      0.18      0.00 
  -10   10    6     -0.42      0.00 
   -9   10    6     -0.55      0.00 
   -8   10    6     -0.46      0.00 
   -7   10    6     -0.18      0.00 
   -6   10    6      0.11      0.00 
   -5   10    6      0.32      0.00 
   -4   10    6      0.48      0.00 
   -3   10    6      0.53      0.00 
   -2   10    6      0.37      0.00 
   -1   10    6      0.11      0.00 
    0   10    6      0.02      0.00 
    1   10    6      0.12      0.00 
    2   10    6      0.19      0.00 
    3   10    6      0.11      0.00 
    4   10    6      0.01      0.00 
    5   10    6     -0.01      0.00 
    6   10    6     -0.03      0.00 
   -8   11    6     -0.25      0.00 
   -7   11    6     -0.26      0.00 
   -6   11    6     -0.32      0.00 
   -5   11    6     -0.52      0.00 
   -4   11    6     -0.65      0.00 
   -3   11    6     -0.53      0.00 
   -2   11    6     -0.28      0.00 
   -1   11    6     -0.15      0.00 
    0   11    6     -0.23      0.00 
    1   11    6     -0.40      0.00 
    2   11    6     -0.49      0.00 
    3   11    6     -0.41      0.00 
    4   11    6     -0.17      0.00 
   -7   12    6     -0.21      0.00 
   -6   12    6     -0.19      0.00 
   -5   12    6     -0.08      0.00 
   -4   12    6      0.01      0.00 
   -3   12    6      0.08      0.00 
   -2   12    6      0.25      0.00 
   -1   12    6      0.48      0.00 
    0   12    6      0.58      0.00 
    1   12    6      0.48      0.00 
    2   12    6      0.31      0.00 
    3   12    6      0.20      0.00 
   -3   13    6      0.28      0.00 
   -2   13    6      0.19      0.00 
   -1   13    6      0.10      0.00 
   -3  -14    7      0.04      0.00 
   -2  -14    7      0.04      0.00 
   -1  -14    7      0.01      0.00 
    0  -14    7     -0.04      0.00 
    1  -14    7     -0.08      0.00 
    2  -14    7     -0.07      0.00 
    3  -14    7     -0.04      0.00 
   -6  -13    7      0.16      0.00 
   -5  -13    7      0.25      0.00 
   -4  -13    7      0.27      0.00 
   -3  -13    7      0.06      0.00 
   -2  -13    7     -0.27      0.00 
   -1  -13    7     -0.37      0.00 
    0  -13    7     -0.14      0.00 
    1  -13    7      0.07      0.00 
    2  -13    7      0.00      0.00 
    3  -13    7     -0.25      0.00 
    4  -13    7     -0.39      0.00 
    5  -13    7     -0.33      0.00 
   -7  -12    7      0.21      0.00 
   -6  -12    7      0.15      0.00 
   -5  -12    7      0.12      0.00 
   -4  -12    7      0.07      0.00 
   -3  -12    7     -0.09      0.00 
   -2  -12    7     -0.29      0.00 
   -1  -12    7     -0.36      0.00 
    0  -12    7     -0.21      0.00 
    1  -12    7      0.08      0.00 
    2  -12    7      0.34      0.00 
    3  -12    7      0.35      0.00 
    4  -12    7      0.15      0.00 
    5  -12    7     -0.02      0.00 
    6  -12    7      0.02      0.00 
    7  -12    7      0.17      0.00 
   -9  -11    7      0.55      0.00 
   -8  -11    7      0.61      0.00 
   -7  -11    7      0.41      0.00 
   -6  -11    7      0.13      0.00 
   -5  -11    7      0.01      0.00 
   -4  -11    7      0.04      0.00 
   -3  -11    7      0.08      0.00 
   -2  -11    7      0.09      0.00 
   -1  -11    7      0.13      0.00 
    0  -11    7      0.21      0.00 
    1  -11    7      0.29      0.00 
    2  -11    7      0.33      0.00 
    3  -11    7      0.29      0.00 
    4  -11    7      0.22      0.00 
    5  -11    7      0.19      0.00 
    6  -11    7      0.26      0.00 
    7  -11    7      0.32      0.00 
    8  -11    7      0.27      0.00 
  -10  -10    7     -0.02      0.00 
   -9  -10    7      0.05      0.00 
   -8  -10    7     -0.21      0.00 
   -7  -10    7     -0.60      0.00 
   -6  -10    7     -0.71      0.00 
   -5  -10    7     -0.56      0.00 
   -4  -10    7     -0.42      0.00 
   -3  -10    7     -0.37      0.00 
   -2  -10    7     -0.24      0.00 
   -1  -10    7     -0.02      0.00 
    0  -10    7      0.18      0.00 
    1  -10    7      0.28      0.00 
    2  -10    7      0.32      0.00 
    3  -10    7      0.38      0.00 
    4  -10    7      0.40      0.00 
    5  -10    7      0.36      0.00 
    6  -10    7      0.29      0.00 
    7  -10    7      0.25      0.00 
    8  -10    7      0.19      0.00 
    9  -10    7      0.08      0.00 
  -10   -9    7      0.39      0.00 
   -9   -9    7      0.53      0.00 
   -8   -9    7      0.40      0.00 
   -7   -9    7      0.07      0.00 
   -6   -9    7     -0.20      0.00 
   -5   -9    7     -0.30      0.00 
   -4   -9    7     -0.33      0.00 
   -3   -9    7     -0.31      0.00 
   -2   -9    7     -0.25      0.00 
   -1   -9    7     -0.21      0.00 
    0   -9    7     -0.26      0.00 
    1   -9    7     -0.37      0.00 
    2   -9    7     -0.50      0.00 
    3   -9    7     -0.60      0.00 
    4   -9    7     -0.60      0.00 
    5   -9    7     -0.38      0.00 
    6   -9    7     -0.07      0.00 
    7   -9    7      0.13      0.00 
    8   -9    7      0.08      0.00 
    9   -9    7     -0.06      0.00 
  -11   -8    7      0.20      0.00 
  -10   -8    7      0.24      0.00 
   -9   -8    7      0.00      0.00 
   -8   -8    7     -0.16      0.00 
   -7   -8    7      0.02      0.00 
   -6   -8    7      0.42      0.00 
   -5   -8    7      0.82      0.00 
   -4   -8    7      1.17      0.00 
   -3   -8    7      1.54      0.00 
   -2   -8    7      1.84      0.00 
   -1   -8    7      1.94      0.00 
    0   -8    7      1.84      0.00 
    1   -8    7      1.64      0.00 
    2   -8    7      1.37      0.00 
    3   -8    7      1.06      0.00 
    4   -8    7      0.74      0.00 
    5   -8    7      0.55      0.00 
    6   -8    7      0.49      0.00 
    7   -8    7      0.44      0.00 
    8   -8    7      0.29      0.00 
    9   -8    7      0.09      0.00 
   10   -8    7     -0.04      0.00 
  -12   -7    7     -0.06      0.00 
  -11   -7    7     -0.01      0.00 
  -10   -7    7     -0.10      0.00 
   -9   -7    7     -0.45      0.00 
   -8   -7    7     -0.89      0.00 
   -7   -7    7     -1.10      0.00 
   -6   -7    7     -1.06      0.00 
   -5   -7    7     -0.94      0.00 
   -4   -7    7     -0.79      0.00 
   -3   -7    7     -0.64      0.00 
   -2   -7    7     -0.56      0.00 
   -1   -7    7     -0.57      0.00 
    0   -7    7     -0.60      0.00 
    1   -7    7     -0.50      0.00 
    2   -7    7     -0.27      0.00 
    3   -7    7      0.02      0.00 
    4   -7    7      0.27      0.00 
    5   -7    7      0.50      0.00 
    6   -7    7      0.68      0.00 
    7   -7    7      0.67      0.00 
    8   -7    7      0.42      0.00 
    9   -7    7      0.10      0.00 
   10   -7    7     -0.04      0.00 
  -12   -6    7     -0.02      0.00 
  -11   -6    7      0.11      0.00 
  -10   -6    7      0.37      0.00 
   -9   -6    7      0.73      0.00 
   -8   -6    7      1.19      0.00 
   -7   -6    7      1.64      0.00 
   -6   -6    7      1.93      0.00 
   -5   -6    7      2.03      0.00 
   -4   -6    7      2.01      0.00 
   -3   -6    7      1.90      0.00 
   -2   -6    7      1.54      0.00 
   -1   -6    7      0.87      0.00 
    0   -6    7      0.13      0.00 
    1   -6    7     -0.40      0.00 
    2   -6    7     -0.70      0.00 
    3   -6    7     -0.87      0.00 
    4   -6    7     -0.88      0.00 
    5   -6    7     -0.73      0.00 
    6   -6    7     -0.57      0.00 
    7   -6    7     -0.46      0.00 
    8   -6    7     -0.30      0.00 
    9   -6    7     -0.08      0.00 
   10   -6    7      0.04      0.00 
   11   -6    7     -0.01      0.00 
  -13   -5    7      0.47      0.00 
  -12   -5    7      0.56      0.00 
  -11   -5    7      0.26      0.00 
  -10   -5    7     -0.19      0.00 
   -9   -5    7     -0.36      0.00 
   -8   -5    7     -0.16      0.00 
   -7   -5    7      0.16      0.00 
   -6   -5    7      0.41      0.00 
   -5   -5    7      0.65      0.00 
   -4   -5    7      0.91      0.00 
   -3   -5    7      1.17      0.00 
   -2   -5    7      1.37      0.00 
   -1   -5    7      1.47      0.00 
    0   -5    7      1.52      0.00 
    1   -5    7      1.60      0.00 
    2   -5    7      1.69      0.00 
    3   -5    7      1.63      0.00 
    4   -5    7      1.38      0.00 
    5   -5    7      1.06      0.00 
    6   -5    7      0.76      0.00 
    7   -5    7      0.48      0.00 
    8   -5    7      0.31      0.00 
    9   -5    7      0.35      0.00 
   10   -5    7      0.47      0.00 
   11   -5    7      0.47      0.00 
  -13   -4    7      0.49      0.00 
  -12   -4    7      0.87      0.00 
  -11   -4    7      1.16      0.00 
  -10   -4    7      1.34      0.00 
   -9   -4    7      1.54      0.00 
   -8   -4    7      1.79      0.00 
   -7   -4    7      1.83      0.00 
   -6   -4    7      1.58      0.00 
   -5   -4    7      1.30      0.00 
   -4   -4    7      1.23      0.00 
   -3   -4    7      1.27      0.00 
   -2   -4    7      1.21      0.00 
   -1   -4    7      1.15      0.00 
    0   -4    7      1.29      0.00 
    1   -4    7      1.52      0.00 
    2   -4    7      1.65      0.00 
    3   -4    7      1.71      0.00 
    4   -4    7      1.77      0.00 
    5   -4    7      1.76      0.00 
    6   -4    7      1.66      0.00 
    7   -4    7      1.62      0.00 
    8   -4    7      1.65      0.00 
    9   -4    7      1.55      0.00 
   10   -4    7      1.21      0.00 
   11   -4    7      0.76      0.00 
  -13   -3    7     -0.05      0.00 
  -12   -3    7     -0.14      0.00 
  -11   -3    7      0.01      0.00 
  -10   -3    7      0.41      0.00 
   -9   -3    7      0.88      0.00 
   -8   -3    7      1.34      0.00 
   -7   -3    7      1.79      0.00 
   -6   -3    7      2.20      0.00 
   -5   -3    7      2.54      0.00 
   -4   -3    7      2.81      0.00 
   -3   -3    7      2.97      0.00 
   -2   -3    7      2.92      0.00 
   -1   -3    7      2.75      0.00 
    0   -3    7      2.62      0.00 
    1   -3    7      2.42      0.00 
    2   -3    7      1.92      0.00 
    3   -3    7      1.24      0.00 
    4   -3    7      0.68      0.00 
    5   -3    7      0.24      0.00 
    6   -3    7     -0.22      0.00 
    7   -3    7     -0.56      0.00 
    8   -3    7     -0.59      0.00 
    9   -3    7     -0.48      0.00 
   10   -3    7     -0.45      0.00 
   11   -3    7     -0.43      0.00 
  -13   -2    7     -0.10      0.00 
  -12   -2    7      0.06      0.00 
  -11   -2    7      0.01      0.00 
  -10   -2    7     -0.25      0.00 
   -9   -2    7     -0.73      0.00 
   -8   -2    7     -1.53      0.00 
   -7   -2    7     -2.64      0.00 
   -6   -2    7     -3.79      0.00 
   -5   -2    7     -4.67      0.00 
   -4   -2    7     -5.16      0.00 
   -3   -2    7     -5.08      0.00 
   -2   -2    7     -4.23      0.00 
   -1   -2    7     -2.76      0.00 
    0   -2    7     -1.18      0.00 
    1   -2    7      0.12      0.00 
    2   -2    7      1.04      0.00 
    3   -2    7      1.48      0.00 
    4   -2    7      1.38      0.00 
    5   -2    7      1.00      0.00 
    6   -2    7      0.76      0.00 
    7   -2    7      0.76      0.00 
    8   -2    7      0.66      0.00 
    9   -2    7      0.32      0.00 
   10   -2    7     -0.03      0.00 
   11   -2    7     -0.15      0.00 
  -14   -1    7     -0.27      0.00 
  -13   -1    7     -0.30      0.00 
  -12   -1    7     -0.18      0.00 
  -11   -1    7      0.05      0.00 
  -10   -1    7      0.28      0.00 
   -9   -1    7      0.37      0.00 
   -8   -1    7      0.24      0.00 
   -7   -1    7     -0.09      0.00 
   -6   -1    7     -0.47      0.00 
   -5   -1    7     -0.75      0.00 
   -4   -1    7     -1.05      0.00 
   -3   -1    7     -1.50      0.00 
   -2   -1    7     -1.96      0.00 
   -1   -1    7     -2.21      0.00 
    0   -1    7     -2.31      0.00 
    1   -1    7     -2.45      0.00 
    2   -1    7     -2.50      0.00 
    3   -1    7     -2.31      0.00 
    4   -1    7     -2.01      0.00 
    5   -1    7     -1.79      0.00 
    6   -1    7     -1.56      0.00 
    7   -1    7     -1.27      0.00 
    8   -1    7     -1.07      0.00 
    9   -1    7     -0.99      0.00 
   10   -1    7     -0.87      0.00 
   11   -1    7     -0.58      0.00 
  -14    0    7     -0.85      0.00 
  -13    0    7     -1.34      0.00 
  -12    0    7     -2.00      0.00 
  -11    0    7     -2.81      0.00 
  -10    0    7     -3.67      0.00 
   -9    0    7     -4.63      0.00 
   -8    0    7     -5.82      0.00 
   -7    0    7     -7.12      0.00 
   -6    0    7     -8.09      0.00 
   -5    0    7     -8.23      0.00 
   -4    0    7     -7.41      0.00 
   -3    0    7     -5.83      0.00 
   -2    0    7     -3.91      0.00 
   -1    0    7     -2.22      0.00 
    0    0    7     -1.18      0.00 
    1    0    7     -0.89      0.00 
    2    0    7     -1.13      0.00 
    3    0    7     -1.56      0.00 
    4    0    7     -1.91      0.00 
    5    0    7     -1.99      0.00 
    6    0    7     -1.70      0.00 
    7    0    7     -1.16      0.00 
    8    0    7     -0.64      0.00 
    9    0    7     -0.30      0.00 
   10    0    7     -0.09      0.00 
   11    0    7      0.04      0.00 
  -14    1    7     -0.01      0.00 
  -13    1    7      0.04      0.00 
  -12    1    7      0.08      0.00 
  -11    1    7     -0.06      0.00 
  -10    1    7     -0.47      0.00 
   -9    1    7     -1.09      0.00 
   -8    1    7     -1.75      0.00 
   -7    1    7     -2.28      0.00 
   -6    1    7     -2.64      0.00 
   -5    1    7     -2.88      0.00 
   -4    1    7     -2.96      0.00 
   -3    1    7     -2.77      0.00 
   -2    1    7     -2.41      0.00 
   -1    1    7     -2.16      0.00 
    0    1    7     -2.02      0.00 
    1    1    7     -1.73      0.00 
    2    1    7     -1.28      0.00 
    3    1    7     -0.90      0.00 
    4    1    7     -0.63      0.00 
    5    1    7     -0.30      0.00 
    6    1    7      0.03      0.00 
    7    1    7      0.17      0.00 
    8    1    7      0.20      0.00 
    9    1    7      0.32      0.00 
   10    1    7      0.50      0.00 
   11    1    7      0.48      0.00 
  -14    2    7     -0.20      0.00 
  -13    2    7     -0.22      0.00 
  -12    2    7     -0.16      0.00 
  -11    2    7     -0.01      0.00 
  -10    2    7      0.08      0.00 
   -9    2    7      0.01      0.00 
   -8    2    7     -0.01      0.00 
   -7    2    7      0.31      0.00 
   -6    2    7      0.91      0.00 
   -5    2    7      1.41      0.00 
   -4    2    7      1.55      0.00 
   -3    2    7      1.42      0.00 
   -2    2    7      1.14      0.00 
   -1    2    7      0.69      0.00 
    0    2    7      0.09      0.00 
    1    2    7     -0.44      0.00 
    2    2    7     -0.77      0.00 
    3    2    7     -0.99      0.00 
    4    2    7     -1.12      0.00 
    5    2    7     -1.01      0.00 
    6    2    7     -0.67      0.00 
    7    2    7     -0.40      0.00 
    8    2    7     -0.35      0.00 
    9    2    7     -0.33      0.00 
   10    2    7     -0.18      0.00 
   11    2    7     -0.01      0.00 
  -13    3    7      0.00      0.00 
  -12    3    7     -0.09      0.00 
  -11    3    7     -0.27      0.00 
  -10    3    7     -0.34      0.00 
   -9    3    7     -0.21      0.00 
   -8    3    7      0.08      0.00 
   -7    3    7      0.49      0.00 
   -6    3    7      1.00      0.00 
   -5    3    7      1.53      0.00 
   -4    3    7      1.94      0.00 
   -3    3    7      2.09      0.00 
   -2    3    7      2.04      0.00 
   -1    3    7      1.92      0.00 
    0    3    7      1.79      0.00 
    1    3    7      1.57      0.00 
    2    3    7      1.31      0.00 
    3    3    7      1.18      0.00 
    4    3    7      1.18      0.00 
    5    3    7      1.11      0.00 
    6    3    7      0.86      0.00 
    7    3    7      0.55      0.00 
    8    3    7      0.26      0.00 
    9    3    7      0.01      0.00 
   10    3    7     -0.14      0.00 
  -13    4    7     -0.41      0.00 
  -12    4    7     -0.66      0.00 
  -11    4    7     -0.88      0.00 
  -10    4    7     -1.10      0.00 
   -9    4    7     -1.27      0.00 
   -8    4    7     -1.31      0.00 
   -7    4    7     -1.24      0.00 
   -6    4    7     -1.24      0.00 
   -5    4    7     -1.36      0.00 
   -4    4    7     -1.47      0.00 
   -3    4    7     -1.47      0.00 
   -2    4    7     -1.40      0.00 
   -1    4    7     -1.20      0.00 
    0    4    7     -0.79      0.00 
    1    4    7     -0.30      0.00 
    2    4    7      0.00      0.00 
    3    4    7      0.14      0.00 
    4    4    7      0.38      0.00 
    5    4    7      0.65      0.00 
    6    4    7      0.54      0.00 
    7    4    7      0.04      0.00 
    8    4    7     -0.39      0.00 
    9    4    7     -0.41      0.00 
   10    4    7     -0.20      0.00 
  -13    5    7     -0.34      0.00 
  -12    5    7     -0.30      0.00 
  -11    5    7     -0.15      0.00 
  -10    5    7     -0.04      0.00 
   -9    5    7     -0.02      0.00 
   -8    5    7     -0.03      0.00 
   -7    5    7     -0.12      0.00 
   -6    5    7     -0.42      0.00 
   -5    5    7     -0.87      0.00 
   -4    5    7     -1.32      0.00 
   -3    5    7     -1.61      0.00 
   -2    5    7     -1.71      0.00 
   -1    5    7     -1.65      0.00 
    0    5    7     -1.47      0.00 
    1    5    7     -1.20      0.00 
    2    5    7     -0.91      0.00 
    3    5    7     -0.70      0.00 
    4    5    7     -0.57      0.00 
    5    5    7     -0.47      0.00 
    6    5    7     -0.38      0.00 
    7    5    7     -0.38      0.00 
    8    5    7     -0.43      0.00 
    9    5    7     -0.41      0.00 
  -12    6    7     -0.17      0.00 
  -11    6    7     -0.20      0.00 
  -10    6    7     -0.10      0.00 
   -9    6    7      0.11      0.00 
   -8    6    7      0.37      0.00 
   -7    6    7      0.56      0.00 
   -6    6    7      0.57      0.00 
   -5    6    7      0.41      0.00 
   -4    6    7      0.24      0.00 
   -3    6    7      0.17      0.00 
   -2    6    7      0.22      0.00 
   -1    6    7      0.36      0.00 
    0    6    7      0.51      0.00 
    1    6    7      0.51      0.00 
    2    6    7      0.33      0.00 
    3    6    7      0.08      0.00 
    4    6    7     -0.10      0.00 
    5    6    7     -0.22      0.00 
    6    6    7     -0.27      0.00 
    7    6    7     -0.18      0.00 
    8    6    7      0.03      0.00 
    9    6    7      0.18      0.00 
  -12    7    7      0.05      0.00 
  -11    7    7      0.14      0.00 
  -10    7    7      0.08      0.00 
   -9    7    7     -0.15      0.00 
   -8    7    7     -0.49      0.00 
   -7    7    7     -0.80      0.00 
   -6    7    7     -0.95      0.00 
   -5    7    7     -0.91      0.00 
   -4    7    7     -0.77      0.00 
   -3    7    7     -0.61      0.00 
   -2    7    7     -0.45      0.00 
   -1    7    7     -0.26      0.00 
    0    7    7     -0.12      0.00 
    1    7    7     -0.07      0.00 
    2    7    7     -0.04      0.00 
    3    7    7      0.06      0.00 
    4    7    7      0.17      0.00 
    5    7    7      0.10      0.00 
    6    7    7     -0.10      0.00 
    7    7    7     -0.15      0.00 
    8    7    7      0.02      0.00 
  -11    8    7      0.22      0.00 
  -10    8    7      0.35      0.00 
   -9    8    7      0.47      0.00 
   -8    8    7      0.43      0.00 
   -7    8    7      0.17      0.00 
   -6    8    7     -0.12      0.00 
   -5    8    7     -0.23      0.00 
   -4    8    7     -0.24      0.00 
   -3    8    7     -0.31      0.00 
   -2    8    7     -0.37      0.00 
   -1    8    7     -0.30      0.00 
    0    8    7     -0.20      0.00 
    1    8    7     -0.27      0.00 
    2    8    7     -0.45      0.00 
    3    8    7     -0.54      0.00 
    4    8    7     -0.49      0.00 
    5    8    7     -0.40      0.00 
    6    8    7     -0.31      0.00 
    7    8    7     -0.18      0.00 
  -10    9    7      0.19      0.00 
   -9    9    7      0.24      0.00 
   -8    9    7      0.18      0.00 
   -7    9    7      0.06      0.00 
   -6    9    7     -0.01      0.00 
   -5    9    7      0.16      0.00 
   -4    9    7      0.56      0.00 
   -3    9    7      0.93      0.00 
   -2    9    7      0.99      0.00 
   -1    9    7      0.76      0.00 
    0    9    7      0.50      0.00 
    1    9    7      0.39      0.00 
    2    9    7      0.40      0.00 
    3    9    7      0.32      0.00 
    4    9    7      0.08      0.00 
    5    9    7     -0.18      0.00 
    6    9    7     -0.25      0.00 
   -9   10    7      0.49      0.00 
   -8   10    7      0.38      0.00 
   -7   10    7      0.17      0.00 
   -6   10    7     -0.08      0.00 
   -5   10    7     -0.36      0.00 
   -4   10    7     -0.54      0.00 
   -3   10    7     -0.46      0.00 
   -2   10    7     -0.17      0.00 
   -1   10    7      0.01      0.00 
    0   10    7     -0.07      0.00 
    1   10    7     -0.22      0.00 
    2   10    7     -0.19      0.00 
    3   10    7     -0.01      0.00 
    4   10    7      0.13      0.00 
    5   10    7      0.17      0.00 
   -8   11    7      0.15      0.00 
   -7   11    7      0.14      0.00 
   -6   11    7      0.32      0.00 
   -5   11    7      0.53      0.00 
   -4   11    7      0.50      0.00 
   -3   11    7      0.22      0.00 
   -2   11    7      0.02      0.00 
   -1   11    7      0.07      0.00 
    0   11    7      0.23      0.00 
    1   11    7      0.33      0.00 
    2   11    7      0.30      0.00 
    3   11    7      0.14      0.00 
    4   11    7     -0.04      0.00 
   -6   12    7      0.13      0.00 
   -5   12    7      0.13      0.00 
   -4   12    7      0.17      0.00 
   -3   12    7      0.08      0.00 
   -2   12    7     -0.18      0.00 
   -1   12    7     -0.38      0.00 
    0   12    7     -0.38      0.00 
    1   12    7     -0.25      0.00 
    2   12    7     -0.17      0.00 
   -3  -14    8     -0.03      0.00 
   -2  -14    8      0.06      0.00 
   -1  -14    8      0.16      0.00 
    0  -14    8      0.19      0.00 
    1  -14    8      0.13      0.00 
    2  -14    8      0.03      0.00 
   -6  -13    8     -0.12      0.00 
   -5  -13    8     -0.17      0.00 
   -4  -13    8     -0.11      0.00 
   -3  -13    8      0.12      0.00 
   -2  -13    8      0.30      0.00 
   -1  -13    8      0.20      0.00 
    0  -13    8     -0.06      0.00 
    1  -13    8     -0.13      0.00 
    2  -13    8      0.05      0.00 
    3  -13    8      0.26      0.00 
    4  -13    8      0.31      0.00 
    5  -13    8      0.22      0.00 
   -7  -12    8     -0.18      0.00 
   -6  -12    8     -0.11      0.00 
   -5  -12    8     -0.10      0.00 
   -4  -12    8     -0.01      0.00 
   -3  -12    8      0.21      0.00 
   -2  -12    8      0.38      0.00 
   -1  -12    8      0.29      0.00 
    0  -12    8     -0.03      0.00 
    1  -12    8     -0.36      0.00 
    2  -12    8     -0.50      0.00 
    3  -12    8     -0.36      0.00 
    4  -12    8     -0.13      0.00 
    5  -12    8     -0.04      0.00 
    6  -12    8     -0.14      0.00 
   -9  -11    8     -0.52      0.00 
   -8  -11    8     -0.45      0.00 
   -7  -11    8     -0.18      0.00 
   -6  -11    8      0.06      0.00 
   -5  -11    8      0.09      0.00 
   -4  -11    8      0.00      0.00 
   -3  -11    8     -0.03      0.00 
   -2  -11    8      0.00      0.00 
   -1  -11    8     -0.02      0.00 
    0  -11    8     -0.13      0.00 
    1  -11    8     -0.27      0.00 
    2  -11    8     -0.32      0.00 
    3  -11    8     -0.22      0.00 
    4  -11    8     -0.07      0.00 
    5  -11    8     -0.03      0.00 
    6  -11    8     -0.09      0.00 
    7  -11    8     -0.14      0.00 
  -10  -10    8     -0.13      0.00 
   -9  -10    8      0.01      0.00 
   -8  -10    8      0.39      0.00 
   -7  -10    8      0.61      0.00 
   -6  -10    8      0.49      0.00 
   -5  -10    8      0.25      0.00 
   -4  -10    8      0.14      0.00 
   -3  -10    8      0.08      0.00 
   -2  -10    8     -0.08      0.00 
   -1  -10    8     -0.27      0.00 
    0  -10    8     -0.38      0.00 
    1  -10    8     -0.40      0.00 
    2  -10    8     -0.43      0.00 
    3  -10    8     -0.47      0.00 
    4  -10    8     -0.45      0.00 
    5  -10    8     -0.34      0.00 
    6  -10    8     -0.22      0.00 
    7  -10    8     -0.16      0.00 
    8  -10    8     -0.09      0.00 
  -10   -9    8     -0.41      0.00 
   -9   -9    8     -0.42      0.00 
   -8   -9    8     -0.12      0.00 
   -7   -9    8      0.21      0.00 
   -6   -9    8      0.33      0.00 
   -5   -9    8      0.33      0.00 
   -4   -9    8      0.35      0.00 
   -3   -9    8      0.38      0.00 
   -2   -9    8      0.35      0.00 
   -1   -9    8      0.32      0.00 
    0   -9    8      0.38      0.00 
    1   -9    8      0.49      0.00 
    2   -9    8      0.59      0.00 
    3   -9    8      0.60      0.00 
    4   -9    8      0.44      0.00 
    5   -9    8      0.13      0.00 
    6   -9    8     -0.14      0.00 
    7   -9    8     -0.19      0.00 
    8   -9    8     -0.07      0.00 
    9   -9    8      0.05      0.00 
  -11   -8    8     -0.26      0.00 
  -10   -8    8     -0.17      0.00 
   -9   -8    8      0.00      0.00 
   -8   -8    8     -0.08      0.00 
   -7   -8    8     -0.43      0.00 
   -6   -8    8     -0.82      0.00 
   -5   -8    8     -1.11      0.00 
   -4   -8    8     -1.38      0.00 
   -3   -8    8     -1.63      0.00 
   -2   -8    8     -1.73      0.00 
   -1   -8    8     -1.62      0.00 
    0   -8    8     -1.35      0.00 
    1   -8    8     -1.06      0.00 
    2   -8    8     -0.80      0.00 
    3   -8    8     -0.57      0.00 
    4   -8    8     -0.41      0.00 
    5   -8    8     -0.36      0.00 
    6   -8    8     -0.35      0.00 
    7   -8    8     -0.27      0.00 
    8   -8    8     -0.09      0.00 
    9   -8    8      0.05      0.00 
  -12   -7    8      0.00      0.00 
  -11   -7    8      0.03      0.00 
  -10   -7    8      0.29      0.00 
   -9   -7    8      0.68      0.00 
   -8   -7    8      0.87      0.00 
   -7   -7    8      0.77      0.00 
   -6   -7    8      0.57      0.00 
   -5   -7    8      0.42      0.00 
   -4   -7    8      0.31      0.00 
   -3   -7    8      0.22      0.00 
   -2   -7    8      0.18      0.00 
   -1   -7    8      0.17      0.00 
    0   -7    8      0.10      0.00 
    1   -7    8     -0.07      0.00 
    2   -7    8     -0.28      0.00 
    3   -7    8     -0.46      0.00 
    4   -7    8     -0.61      0.00 
    5   -7    8     -0.77      0.00 
    6   -7    8     -0.88      0.00 
    7   -7    8     -0.74      0.00 
    8   -7    8     -0.35      0.00 
    9   -7    8      0.00      0.00 
   10   -7    8      0.11      0.00 
  -12   -6    8      0.09      0.00 
  -11   -6    8     -0.17      0.00 
  -10   -6    8     -0.53      0.00 
   -9   -6    8     -0.89      0.00 
   -8   -6    8     -1.22      0.00 
   -7   -6    8     -1.47      0.00 
   -6   -6    8     -1.51      0.00 
   -5   -6    8     -1.38      0.00 
   -4   -6    8     -1.16      0.00 
   -3   -6    8     -0.88      0.00 
   -2   -6    8     -0.41      0.00 
   -1   -6    8      0.19      0.00 
    0   -6    8      0.66      0.00 
    1   -6    8      0.87      0.00 
    2   -6    8      0.92      0.00 
    3   -6    8      0.89      0.00 
    4   -6    8      0.78      0.00 
    5   -6    8      0.62      0.00 
    6   -6    8      0.50      0.00 
    7   -6    8      0.39      0.00 
    8   -6    8      0.20      0.00 
    9   -6    8      0.00      0.00 
   10   -6    8     -0.06      0.00 
  -13   -5    8     -0.55      0.00 
  -12   -5    8     -0.49      0.00 
  -11   -5    8     -0.15      0.00 
  -10   -5    8      0.08      0.00 
   -9   -5    8     -0.07      0.00 
   -8   -5    8     -0.46      0.00 
   -7   -5    8     -0.79      0.00 
   -6   -5    8     -1.02      0.00 
   -5   -5    8     -1.20      0.00 
   -4   -5    8     -1.37      0.00 
   -3   -5    8     -1.54      0.00 
   -2   -5    8     -1.67      0.00 
   -1   -5    8     -1.74      0.00 
    0   -5    8     -1.78      0.00 
    1   -5    8     -1.79      0.00 
    2   -5    8     -1.69      0.00 
    3   -5    8     -1.42      0.00 
    4   -5    8     -1.06      0.00 
    5   -5    8     -0.74      0.00 
    6   -5    8     -0.45      0.00 
    7   -5    8     -0.19      0.00 
    8   -5    8     -0.11      0.00 
    9   -5    8     -0.25      0.00 
   10   -5    8     -0.38      0.00 
  -13   -4    8     -0.54      0.00 
  -12   -4    8     -0.96      0.00 
  -11   -4    8     -1.19      0.00 
  -10   -4    8     -1.29      0.00 
   -9   -4    8     -1.40      0.00 
   -8   -4    8     -1.45      0.00 
   -7   -4    8     -1.27      0.00 
   -6   -4    8     -0.94      0.00 
   -5   -4    8     -0.79      0.00 
   -4   -4    8     -0.93      0.00 
   -3   -4    8     -1.15      0.00 
   -2   -4    8     -1.34      0.00 
   -1   -4    8     -1.63      0.00 
    0   -4    8     -2.07      0.00 
    1   -4    8     -2.47      0.00 
    2   -4    8     -2.66      0.00 
    3   -4    8     -2.67      0.00 
    4   -4    8     -2.55      0.00 
    5   -4    8     -2.36      0.00 
    6   -4    8     -2.19      0.00 
    7   -4    8     -2.10      0.00 
    8   -4    8     -1.98      0.00 
    9   -4    8     -1.68      0.00 
   10   -4    8     -1.20      0.00 
   11   -4    8     -0.67      0.00 
  -13   -3    8      0.28      0.00 
  -12   -3    8      0.27      0.00 
  -11   -3    8     -0.07      0.00 
  -10   -3    8     -0.55      0.00 
   -9   -3    8     -0.97      0.00 
   -8   -3    8     -1.32      0.00 
   -7   -3    8     -1.64      0.00 
   -6   -3    8     -1.87      0.00 
   -5   -3    8     -1.99      0.00 
   -4   -3    8     -2.06      0.00 
   -3   -3    8     -2.03      0.00 
   -2   -3    8     -1.90      0.00 
   -1   -3    8     -1.81      0.00 
    0   -3    8     -1.73      0.00 
    1   -3    8     -1.43      0.00 
    2   -3    8     -0.88      0.00 
    3   -3    8     -0.34      0.00 
    4   -3    8      0.01      0.00 
    5   -3    8      0.35      0.00 
    6   -3    8      0.71      0.00 
    7   -3    8      0.84      0.00 
    8   -3    8      0.68      0.00 
    9   -3    8      0.50      0.00 
   10   -3    8      0.43      0.00 
   11   -3    8      0.31      0.00 
  -13   -2    8     -0.07      0.00 
  -12   -2    8     -0.11      0.00 
  -11   -2    8      0.05      0.00 
  -10   -2    8      0.36      0.00 
   -9   -2    8      0.86      0.00 
   -8   -2    8      1.57      0.00 
   -7   -2    8      2.36      0.00 
   -6   -2    8      2.94      0.00 
   -5   -2    8      3.16      0.00 
   -4   -2    8      2.99      0.00 
   -3   -2    8      2.38      0.00 
   -2   -2    8      1.32      0.00 
   -1   -2    8      0.05      0.00 
    0   -2    8     -1.08      0.00 
    1   -2    8     -1.80      0.00 
    2   -2    8     -2.04      0.00 
    3   -2    8     -1.82      0.00 
    4   -2    8     -1.34      0.00 
    5   -2    8     -0.93      0.00 
    6   -2    8     -0.77      0.00 
    7   -2    8     -0.69      0.00 
    8   -2    8     -0.43      0.00 
    9   -2    8     -0.06      0.00 
   10   -2    8      0.16      0.00 
   11   -2    8      0.17      0.00 
  -14   -1    8      0.26      0.00 
  -13   -1    8      0.26      0.00 
  -12   -1    8      0.14      0.00 
  -11   -1    8     -0.02      0.00 
  -10   -1    8     -0.09      0.00 
   -9   -1    8      0.04      0.00 
   -8   -1    8      0.36      0.00 
   -7   -1    8      0.80      0.00 
   -6   -1    8      1.19      0.00 
   -5   -1    8      1.50      0.00 
   -4   -1    8      1.81      0.00 
   -3   -1    8      2.13      0.00 
   -2   -1    8      2.33      0.00 
   -1   -1    8      2.40      0.00 
    0   -1    8      2.46      0.00 
    1   -1    8      2.47      0.00 
    2   -1    8      2.29      0.00 
    3   -1    8      1.97      0.00 
    4   -1    8      1.70      0.00 
    5   -1    8      1.47      0.00 
    6   -1    8      1.17      0.00 
    7   -1    8      0.91      0.00 
    8   -1    8      0.84      0.00 
    9   -1    8      0.82      0.00 
   10   -1    8      0.65      0.00 
   11   -1    8      0.35      0.00 
  -14    0    8      0.66      0.00 
  -13    0    8      1.10      0.00 
  -12    0    8      1.72      0.00 
  -11    0    8      2.42      0.00 
  -10    0    8      3.09      0.00 
   -9    0    8      3.78      0.00 
   -8    0    8      4.54      0.00 
   -7    0    8      5.20      0.00 
   -6    0    8      5.36      0.00 
   -5    0    8      4.79      0.00 
   -4    0    8      3.63      0.00 
   -3    0    8      2.19      0.00 
   -2    0    8      0.81      0.00 
   -1    0    8     -0.11      0.00 
    0    0    8     -0.31      0.00 
    1    0    8      0.13      0.00 
    2    0    8      0.82      0.00 
    3    0    8      1.38      0.00 
    4    0    8      1.65      0.00 
    5    0    8      1.55      0.00 
    6    0    8      1.14      0.00 
    7    0    8      0.62      0.00 
    8    0    8      0.26      0.00 
    9    0    8      0.09      0.00 
   10    0    8     -0.01      0.00 
   11    0    8     -0.08      0.00 
  -14    1    8     -0.01      0.00 
  -13    1    8     -0.09      0.00 
  -12    1    8     -0.11      0.00 
  -11    1    8      0.11      0.00 
  -10    1    8      0.57      0.00 
   -9    1    8      1.09      0.00 
   -8    1    8      1.50      0.00 
   -7    1    8      1.69      0.00 
   -6    1    8      1.72      0.00 
   -5    1    8      1.64      0.00 
   -4    1    8      1.44      0.00 
   -3    1    8      1.12      0.00 
   -2    1    8      0.82      0.00 
   -1    1    8      0.65      0.00 
    0    1    8      0.51      0.00 
    1    1    8      0.33      0.00 
    2    1    8      0.23      0.00 
    3    1    8      0.20      0.00 
    4    1    8      0.05      0.00 
    5    1    8     -0.22      0.00 
    6    1    8     -0.35      0.00 
    7    1    8     -0.29      0.00 
    8    1    8     -0.26      0.00 
    9    1    8     -0.39      0.00 
   10    1    8     -0.47      0.00 
  -13    2    8      0.15      0.00 
  -12    2    8      0.03      0.00 
  -11    2    8     -0.07      0.00 
  -10    2    8     -0.02      0.00 
   -9    2    8      0.12      0.00 
   -8    2    8      0.09      0.00 
   -7    2    8     -0.24      0.00 
   -6    2    8     -0.59      0.00 
   -5    2    8     -0.63      0.00 
   -4    2    8     -0.39      0.00 
   -3    2    8     -0.07      0.00 
   -2    2    8      0.23      0.00 
   -1    2    8      0.57      0.00 
    0    2    8      0.86      0.00 
    1    2    8      0.98      0.00 
    2    2    8      1.00      0.00 
    3    2    8      1.03      0.00 
    4    2    8      0.94      0.00 
    5    2    8      0.62      0.00 
    6    2    8      0.29      0.00 
    7    2    8      0.21      0.00 
    8    2    8      0.27      0.00 
    9    2    8      0.20      0.00 
   10    2    8      0.01      0.00 
  -13    3    8     -0.06      0.00 
  -12    3    8      0.04      0.00 
  -11    3    8      0.18      0.00 
  -10    3    8      0.15      0.00 
   -9    3    8     -0.10      0.00 
   -8    3    8     -0.49      0.00 
   -7    3    8     -0.95      0.00 
   -6    3    8     -1.39      0.00 
   -5    3    8     -1.70      0.00 
   -4    3    8     -1.80      0.00 
   -3    3    8     -1.72      0.00 
   -2    3    8     -1.58      0.00 
   -1    3    8     -1.45      0.00 
    0    3    8     -1.26      0.00 
    1    3    8     -1.00      0.00 
    2    3    8     -0.84      0.00 
    3    3    8     -0.84      0.00 
    4    3    8     -0.84      0.00 
    5    3    8     -0.69      0.00 
    6    3    8     -0.45      0.00 
    7    3    8     -0.21      0.00 
    8    3    8      0.02      0.00 
    9    3    8      0.22      0.00 
   10    3    8      0.26      0.00 
  -13    4    8      0.34      0.00 
  -12    4    8      0.61      0.00 
  -11    4    8      0.87      0.00 
  -10    4    8      1.10      0.00 
   -9    4    8      1.23      0.00 
   -8    4    8      1.22      0.00 
   -7    4    8      1.13      0.00 
   -6    4    8      1.08      0.00 
   -5    4    8      1.07      0.00 
   -4    4    8      1.01      0.00 
   -3    4    8      0.85      0.00 
   -2    4    8      0.60      0.00 
   -1    4    8      0.22      0.00 
    0    4    8     -0.21      0.00 
    1    4    8     -0.48      0.00 
    2    4    8     -0.53      0.00 
    3    4    8     -0.59      0.00 
    4    4    8     -0.76      0.00 
    5    4    8     -0.74      0.00 
    6    4    8     -0.31      0.00 
    7    4    8      0.24      0.00 
    8    4    8      0.44      0.00 
    9    4    8      0.30      0.00 
  -13    5    8      0.29      0.00 
  -12    5    8      0.21      0.00 
  -11    5    8      0.16      0.00 
  -10    5    8      0.19      0.00 
   -9    5    8      0.26      0.00 
   -8    5    8      0.36      0.00 
   -7    5    8      0.59      0.00 
   -6    5    8      0.96      0.00 
   -5    5    8      1.36      0.00 
   -4    5    8      1.64      0.00 
   -3    5    8      1.74      0.00 
   -2    5    8      1.70      0.00 
   -1    5    8      1.51      0.00 
    0    5    8      1.22      0.00 
    1    5    8      0.94      0.00 
    2    5    8      0.76      0.00 
    3    5    8      0.66      0.00 
    4    5    8      0.55      0.00 
    5    5    8      0.42      0.00 
    6    5    8      0.37      0.00 
    7    5    8      0.44      0.00 
    8    5    8      0.45      0.00 
    9    5    8      0.31      0.00 
  -12    6    8      0.13      0.00 
  -11    6    8      0.12      0.00 
  -10    6    8      0.00      0.00 
   -9    6    8     -0.20      0.00 
   -8    6    8     -0.41      0.00 
   -7    6    8     -0.48      0.00 
   -6    6    8     -0.38      0.00 
   -5    6    8     -0.19      0.00 
   -4    6    8     -0.06      0.00 
   -3    6    8     -0.04      0.00 
   -2    6    8     -0.14      0.00 
   -1    6    8     -0.30      0.00 
    0    6    8     -0.39      0.00 
    1    6    8     -0.28      0.00 
    2    6    8      0.01      0.00 
    3    6    8      0.32      0.00 
    4    6    8      0.50      0.00 
    5    6    8      0.51      0.00 
    6    6    8      0.39      0.00 
    7    6    8      0.17      0.00 
    8    6    8     -0.04      0.00 
  -12    7    8     -0.12      0.00 
  -11    7    8     -0.15      0.00 
  -10    7    8     -0.04      0.00 
   -9    7    8      0.19      0.00 
   -8    7    8      0.44      0.00 
   -7    7    8      0.58      0.00 
   -6    7    8      0.56      0.00 
   -5    7    8      0.43      0.00 
   -4    7    8      0.27      0.00 
   -3    7    8      0.09      0.00 
   -2    7    8     -0.08      0.00 
   -1    7    8     -0.16      0.00 
    0    7    8     -0.15      0.00 
    1    7    8     -0.11      0.00 
    2    7    8     -0.18      0.00 
    3    7    8     -0.30      0.00 
    4    7    8     -0.30      0.00 
    5    7    8     -0.09      0.00 
    6    7    8      0.09      0.00 
    7    7    8      0.01      0.00 
    8    7    8     -0.19      0.00 
  -11    8    8     -0.32      0.00 
  -10    8    8     -0.47      0.00 
   -9    8    8     -0.49      0.00 
   -8    8    8     -0.27      0.00 
   -7    8    8      0.05      0.00 
   -6    8    8      0.25      0.00 
   -5    8    8      0.30      0.00 
   -4    8    8      0.40      0.00 
   -3    8    8      0.55      0.00 
   -2    8    8      0.54      0.00 
   -1    8    8      0.38      0.00 
    0    8    8      0.32      0.00 
    1    8    8      0.46      0.00 
    2    8    8      0.57      0.00 
    3    8    8      0.46      0.00 
    4    8    8      0.24      0.00 
    5    8    8      0.11      0.00 
    6    8    8      0.08      0.00 
    7    8    8      0.06      0.00 
  -10    9    8     -0.30      0.00 
   -9    9    8     -0.33      0.00 
   -8    9    8     -0.20      0.00 
   -7    9    8     -0.04      0.00 
   -6    9    8     -0.07      0.00 
   -5    9    8     -0.41      0.00 
   -4    9    8     -0.84      0.00 
   -3    9    8     -1.00      0.00 
   -2    9    8     -0.81      0.00 
   -1    9    8     -0.51      0.00 
    0    9    8     -0.34      0.00 
    1    9    8     -0.33      0.00 
    2    9    8     -0.30      0.00 
    3    9    8     -0.11      0.00 
    4    9    8      0.16      0.00 
    5    9    8      0.31      0.00 
    6    9    8      0.25      0.00 
   -9   10    8     -0.41      0.00 
   -8   10    8     -0.34      0.00 
   -7   10    8     -0.16      0.00 
   -6   10    8      0.12      0.00 
   -5   10    8      0.40      0.00 
   -4   10    8      0.44      0.00 
   -3   10    8      0.20      0.00 
   -2   10    8     -0.04      0.00 
   -1   10    8     -0.02      0.00 
    0   10    8      0.16      0.00 
    1   10    8      0.21      0.00 
    2   10    8      0.03      0.00 
    3   10    8     -0.18      0.00 
    4   10    8     -0.28      0.00 
   -8   11    8     -0.02      0.00 
   -7   11    8     -0.13      0.00 
   -6   11    8     -0.37      0.00 
   -5   11    8     -0.43      0.00 
   -4   11    8     -0.19      0.00 
   -3   11    8      0.08      0.00 
   -2   11    8      0.10      0.00 
   -1   11    8     -0.06      0.00 
    0   11    8     -0.18      0.00 
    1   11    8     -0.19      0.00 
    2   11    8     -0.09      0.00 
    3   11    8      0.04      0.00 
   -5   12    8     -0.26      0.00 
   -4   12    8     -0.30      0.00 
   -3   12    8     -0.11      0.00 
   -2   12    8      0.15      0.00 
   -1   12    8      0.23      0.00 
    0   12    8      0.14      0.00 
   -3  -14    9     -0.05      0.00 
   -2  -14    9     -0.24      0.00 
   -1  -14    9     -0.34      0.00 
    0  -14    9     -0.28      0.00 
    1  -14    9     -0.10      0.00 
   -5  -13    9      0.08      0.00 
   -4  -13    9     -0.01      0.00 
   -3  -13    9     -0.17      0.00 
   -2  -13    9     -0.19      0.00 
   -1  -13    9     -0.01      0.00 
    0  -13    9      0.15      0.00 
    1  -13    9      0.10      0.00 
    2  -13    9     -0.08      0.00 
    3  -13    9     -0.19      0.00 
    4  -13    9     -0.18      0.00 
   -7  -12    9      0.12      0.00 
   -6  -12    9      0.12      0.00 
   -5  -12    9      0.13      0.00 
   -4  -12    9     -0.03      0.00 
   -3  -12    9     -0.25      0.00 
   -2  -12    9     -0.26      0.00 
   -1  -12    9      0.01      0.00 
    0  -12    9      0.38      0.00 
    1  -12    9      0.58      0.00 
    2  -12    9      0.53      0.00 
    3  -12    9      0.32      0.00 
    4  -12    9      0.15      0.00 
    5  -12    9      0.15      0.00 
    6  -12    9      0.24      0.00 
   -8  -11    9      0.21      0.00 
   -7  -11    9     -0.07      0.00 
   -6  -11    9     -0.21      0.00 
   -5  -11    9     -0.14      0.00 
   -4  -11    9     -0.05      0.00 
   -3  -11    9     -0.09      0.00 
   -2  -11    9     -0.14      0.00 
   -1  -11    9     -0.07      0.00 
    0  -11    9      0.12      0.00 
    1  -11    9      0.28      0.00 
    2  -11    9      0.26      0.00 
    3  -11    9      0.05      0.00 
    4  -11    9     -0.13      0.00 
    5  -11    9     -0.14      0.00 
    6  -11    9     -0.04      0.00 
    7  -11    9      0.02      0.00 
  -10  -10    9      0.11      0.00 
   -9  -10    9     -0.17      0.00 
   -8  -10    9     -0.44      0.00 
   -7  -10    9     -0.40      0.00 
   -6  -10    9     -0.13      0.00 
   -5  -10    9      0.07      0.00 
   -4  -10    9      0.14      0.00 
   -3  -10    9      0.22      0.00 
   -2  -10    9      0.35      0.00 
   -1  -10    9      0.45      0.00 
    0  -10    9      0.44      0.00 
    1  -10    9      0.42      0.00 
    2  -10    9      0.44      0.00 
    3  -10    9      0.45      0.00 
    4  -10    9      0.35      0.00 
    5  -10    9      0.18      0.00 
    6  -10    9      0.06      0.00 
    7  -10    9      0.01      0.00 
    8  -10    9     -0.02      0.00 
  -10   -9    9      0.36      0.00 
   -9   -9    9      0.18      0.00 
   -8   -9    9     -0.17      0.00 
   -7   -9    9     -0.33      0.00 
   -6   -9    9     -0.29      0.00 
   -5   -9    9     -0.29      0.00 
   -4   -9    9     -0.38      0.00 
   -3   -9    9     -0.41      0.00 
   -2   -9    9     -0.33      0.00 
   -1   -9    9     -0.28      0.00 
    0   -9    9     -0.34      0.00 
    1   -9    9     -0.45      0.00 
    2   -9    9     -0.49      0.00 
    3   -9    9     -0.37      0.00 
    4   -9    9     -0.10      0.00 
    5   -9    9      0.20      0.00 
    6   -9    9      0.34      0.00 
    7   -9    9      0.26      0.00 
    8   -9    9      0.08      0.00 
  -11   -8    9      0.20      0.00 
  -10   -8    9      0.11      0.00 
   -9   -8    9      0.12      0.00 
   -8   -8    9      0.37      0.00 
   -7   -8    9      0.72      0.00 
   -6   -8    9      0.98      0.00 
   -5   -8    9      1.16      0.00 
   -4   -8    9      1.32      0.00 
   -3   -8    9      1.40      0.00 
   -2   -8    9      1.30      0.00 
   -1   -8    9      0.99      0.00 
    0   -8    9      0.63      0.00 
    1   -8    9      0.37      0.00 
    2   -8    9      0.23      0.00 
    3   -8    9      0.19      0.00 
    4   -8    9      0.21      0.00 
    5   -8    9      0.26      0.00 
    6   -8    9      0.24      0.00 
    7   -8    9      0.13      0.00 
    8   -8    9     -0.01      0.00 
    9   -8    9     -0.06      0.00 
  -12   -7    9      0.06      0.00 
  -11   -7    9     -0.12      0.00 
  -10   -7    9     -0.48      0.00 
   -9   -7    9     -0.67      0.00 
   -8   -7    9     -0.53      0.00 
   -7   -7    9     -0.23      0.00 
   -6   -7    9     -0.02      0.00 
   -5   -7    9      0.08      0.00 
   -4   -7    9      0.16      0.00 
   -3   -7    9      0.21      0.00 
   -2   -7    9      0.25      0.00 
   -1   -7    9      0.31      0.00 
    0   -7    9      0.40      0.00 
    1   -7    9      0.51      0.00 
    2   -7    9      0.59      0.00 
    3   -7    9      0.65      0.00 
    4   -7    9      0.77      0.00 
    5   -7    9      0.94      0.00 
    6   -7    9      0.96      0.00 
    7   -7    9      0.65      0.00 
    8   -7    9      0.15      0.00 
    9   -7    9     -0.16      0.00 
  -12   -6    9      0.00      0.00 
  -11   -6    9      0.36      0.00 
  -10   -6    9      0.66      0.00 
   -9   -6    9      0.85      0.00 
   -8   -6    9      1.00      0.00 
   -7   -6    9      1.05      0.00 
   -6   -6    9      0.89      0.00 
   -5   -6    9      0.59      0.00 
   -4   -6    9      0.27      0.00 
   -3   -6    9     -0.07      0.00 
   -2   -6    9     -0.47      0.00 
   -1   -6    9     -0.82      0.00 
    0   -6    9     -0.93      0.00 
    1   -6    9     -0.85      0.00 
    2   -6    9     -0.73      0.00 
    3   -6    9     -0.64      0.00 
    4   -6    9     -0.53      0.00 
    5   -6    9     -0.41      0.00 
    6   -6    9     -0.30      0.00 
    7   -6    9     -0.17      0.00 
    8   -6    9      0.00      0.00 
    9   -6    9      0.12      0.00 
   10   -6    9      0.11      0.00 
  -13   -5    9      0.45      0.00 
  -12   -5    9      0.30      0.00 
  -11   -5    9      0.11      0.00 
  -10   -5    9      0.20      0.00 
   -9   -5    9      0.57      0.00 
   -8   -5    9      0.95      0.00 
   -7   -5    9      1.18      0.00 
   -6   -5    9      1.30      0.00 
   -5   -5    9      1.36      0.00 
   -4   -5    9      1.40      0.00 
   -3   -5    9      1.48      0.00 
   -2   -5    9      1.58      0.00 
   -1   -5    9      1.64      0.00 
    0   -5    9      1.63      0.00 
    1   -5    9      1.52      0.00 
    2   -5    9      1.26      0.00 
    3   -5    9      0.92      0.00 
    4   -5    9      0.61      0.00 
    5   -5    9      0.33      0.00 
    6   -5    9      0.04      0.00 
    7   -5    9     -0.15      0.00 
    8   -5    9     -0.09      0.00 
    9   -5    9      0.15      0.00 
   10   -5    9      0.28      0.00 
  -13   -4    9      0.68      0.00 
  -12   -4    9      1.03      0.00 
  -11   -4    9      1.15      0.00 
  -10   -4    9      1.19      0.00 
   -9   -4    9      1.27      0.00 
   -8   -4    9      1.23      0.00 
   -7   -4    9      0.99      0.00 
   -6   -4    9      0.79      0.00 
   -5   -4    9      0.88      0.00 
   -4   -4    9      1.21      0.00 
   -3   -4    9      1.57      0.00 
   -2   -4    9      1.96      0.00 
   -1   -4    9      2.47      0.00 
    0   -4    9      3.01      0.00 
    1   -4    9      3.36      0.00 
    2   -4    9      3.42      0.00 
    3   -4    9      3.25      0.00 
    4   -4    9      2.98      0.00 
    5   -4    9      2.73      0.00 
    6   -4    9      2.52      0.00 
    7   -4    9      2.32      0.00 
    8   -4    9      2.02      0.00 
    9   -4    9      1.57      0.00 
   10   -4    9      1.01      0.00 
  -13   -3    9     -0.43      0.00 
  -12   -3    9     -0.25      0.00 
  -11   -3    9      0.17      0.00 
  -10   -3    9      0.56      0.00 
   -9   -3    9      0.84      0.00 
   -8   -3    9      1.06      0.00 
   -7   -3    9      1.21      0.00 
   -6   -3    9      1.23      0.00 
   -5   -3    9      1.17      0.00 
   -4   -3    9      1.10      0.00 
   -3   -3    9      1.01      0.00 
   -2   -3    9      0.95      0.00 
   -1   -3    9      0.93      0.00 
    0   -3    9      0.82      0.00 
    1   -3    9      0.48      0.00 
    2   -3    9      0.06      0.00 
    3   -3    9     -0.21      0.00 
    4   -3    9     -0.40      0.00 
    5   -3    9     -0.66      0.00 
    6   -3    9     -0.85      0.00 
    7   -3    9     -0.77      0.00 
    8   -3    9     -0.52      0.00 
    9   -3    9     -0.37      0.00 
   10   -3    9     -0.29      0.00 
  -13   -2    9      0.13      0.00 
  -12   -2    9      0.08      0.00 
  -11   -2    9     -0.12      0.00 
  -10   -2    9     -0.43      0.00 
   -9   -2    9     -0.84      0.00 
   -8   -2    9     -1.32      0.00 
   -7   -2    9     -1.68      0.00 
   -6   -2    9     -1.74      0.00 
   -5   -2    9     -1.49      0.00 
   -4   -2    9     -0.96      0.00 
   -3   -2    9     -0.18      0.00 
   -2   -2    9      0.79      0.00 
   -1   -2    9      1.70      0.00 
    0   -2    9      2.25      0.00 
    1   -2    9      2.31      0.00 
    2   -2    9      1.95      0.00 
    3   -2    9      1.43      0.00 
    4   -2    9      0.97      0.00 
    5   -2    9      0.72      0.00 
    6   -2    9      0.60      0.00 
    7   -2    9      0.43      0.00 
    8   -2    9      0.13      0.00 
    9   -2    9     -0.14      0.00 
   10   -2    9     -0.21      0.00 
  -13   -1    9     -0.16      0.00 
  -12   -1    9     -0.06      0.00 
  -11   -1    9     -0.01      0.00 
  -10   -1    9     -0.12      0.00 
   -9   -1    9     -0.42      0.00 
   -8   -1    9     -0.83      0.00 
   -7   -1    9     -1.21      0.00 
   -6   -1    9     -1.52      0.00 
   -5   -1    9     -1.75      0.00 
   -4   -1    9     -1.94      0.00 
   -3   -1    9     -2.04      0.00 
   -2   -1    9     -2.05      0.00 
   -1   -1    9     -2.05      0.00 
    0   -1    9     -2.06      0.00 
    1   -1    9     -1.95      0.00 
    2   -1    9     -1.70      0.00 
    3   -1    9     -1.46      0.00 
    4   -1    9     -1.25      0.00 
    5   -1    9     -0.99      0.00 
    6   -1    9     -0.72      0.00 
    7   -1    9     -0.64      0.00 
    8   -1    9     -0.70      0.00 
    9   -1    9     -0.66      0.00 
   10   -1    9     -0.45      0.00 
  -14    0    9     -0.50      0.00 
  -13    0    9     -0.88      0.00 
  -12    0    9     -1.42      0.00 
  -11    0    9     -1.97      0.00 
  -10    0    9     -2.42      0.00 
   -9    0    9     -2.82      0.00 
   -8    0    9     -3.20      0.00 
   -7    0    9     -3.39      0.00 
   -6    0    9     -3.11      0.00 
   -5    0    9     -2.34      0.00 
   -4    0    9     -1.27      0.00 
   -3    0    9     -0.18      0.00 
   -2    0    9      0.66      0.00 
   -1    0    9      0.93      0.00 
    0    0    9      0.56      0.00 
    1    0    9     -0.15      0.00 
    2    0    9     -0.76      0.00 
    3    0    9     -1.08      0.00 
    4    0    9     -1.12      0.00 
    5    0    9     -0.85      0.00 
    6    0    9     -0.39      0.00 
    7    0    9     -0.01      0.00 
    8    0    9      0.11      0.00 
    9    0    9      0.10      0.00 
   10    0    9      0.10      0.00 
  -13    1    9      0.19      0.00 
  -12    1    9      0.16      0.00 
  -11    1    9     -0.14      0.00 
  -10    1    9     -0.56      0.00 
   -9    1    9     -0.85      0.00 
   -8    1    9     -0.91      0.00 
   -7    1    9     -0.79      0.00 
   -6    1    9     -0.61      0.00 
   -5    1    9     -0.40      0.00 
   -4    1    9     -0.14      0.00 
   -3    1    9      0.14      0.00 
   -2    1    9      0.35      0.00 
   -1    1    9      0.47      0.00 
    0    1    9      0.49      0.00 
    1    1    9      0.39      0.00 
    2    1    9      0.19      0.00 
    3    1    9      0.13      0.00 
    4    1    9      0.30      0.00 
    5    1    9      0.44      0.00 
    6    1    9      0.36      0.00 
    7    1    9      0.21      0.00 
    8    1    9      0.22      0.00 
    9    1    9      0.33      0.00 
   10    1    9      0.32      0.00 
  -13    2    9      0.00      0.00 
  -12    2    9      0.12      0.00 
  -11    2    9      0.12      0.00 
  -10    2    9     -0.05      0.00 
   -9    2    9     -0.21      0.00 
   -8    2    9     -0.14      0.00 
   -7    2    9      0.08      0.00 
   -6    2    9      0.13      0.00 
   -5    2    9     -0.13      0.00 
   -4    2    9     -0.49      0.00 
   -3    2    9     -0.76      0.00 
   -2    2    9     -0.93      0.00 
   -1    2    9     -1.03      0.00 
    0    2    9     -0.98      0.00 
    1    2    9     -0.84      0.00 
    2    2    9     -0.76      0.00 
    3    2    9     -0.69      0.00 
    4    2    9     -0.45      0.00 
    5    2    9     -0.10      0.00 
    6    2    9      0.02      0.00 
    7    2    9     -0.12      0.00 
    8    2    9     -0.17      0.00 
    9    2    9     -0.02      0.00 
   10    2    9      0.12      0.00 
  -13    3    9      0.07      0.00 
  -12    3    9     -0.06      0.00 
  -11    3    9     -0.14      0.00 
  -10    3    9     -0.01      0.00 
   -9    3    9      0.33      0.00 
   -8    3    9      0.74      0.00 
   -7    3    9      1.10      0.00 
   -6    3    9      1.31      0.00 
   -5    3    9      1.34      0.00 
   -4    3    9      1.21      0.00 
   -3    3    9      1.02      0.00 
   -2    3    9      0.87      0.00 
   -1    3    9      0.72      0.00 
    0    3    9      0.55      0.00 
    1    3    9      0.42      0.00 
    2    3    9      0.43      0.00 
    3    3    9      0.48      0.00 
    4    3    9      0.42      0.00 
    5    3    9      0.27      0.00 
    6    3    9      0.13      0.00 
    7    3    9     -0.03      0.00 
    8    3    9     -0.22      0.00 
    9    3    9     -0.32      0.00 
  -13    4    9     -0.28      0.00 
  -12    4    9     -0.57      0.00 
  -11    4    9     -0.85      0.00 
  -10    4    9     -1.05      0.00 
   -9    4    9     -1.10      0.00 
   -8    4    9     -1.01      0.00 
   -7    4    9     -0.85      0.00 
   -6    4    9     -0.71      0.00 
   -5    4    9     -0.57      0.00 
   -4    4    9     -0.37      0.00 
   -3    4    9     -0.10      0.00 
   -2    4    9      0.26      0.00 
   -1    4    9      0.64      0.00 
    0    4    9      0.88      0.00 
    1    4    9      0.88      0.00 
    2    4    9      0.79      0.00 
    3    4    9      0.79      0.00 
    4    4    9      0.75      0.00 
    5    4    9      0.42      0.00 
    6    4    9     -0.11      0.00 
    7    4    9     -0.43      0.00 
    8    4    9     -0.38      0.00 
    9    4    9     -0.21      0.00 
  -13    5    9     -0.22      0.00 
  -12    5    9     -0.18      0.00 
  -11    5    9     -0.24      0.00 
  -10    5    9     -0.37      0.00 
   -9    5    9     -0.51      0.00 
   -8    5    9     -0.70      0.00 
   -7    5    9     -0.99      0.00 
   -6    5    9     -1.30      0.00 
   -5    5    9     -1.51      0.00 
   -4    5    9     -1.57      0.00 
   -3    5    9     -1.52      0.00 
   -2    5    9     -1.35      0.00 
   -1    5    9     -1.07      0.00 
    0    5    9     -0.77      0.00 
    1    5    9     -0.60      0.00 
    2    5    9     -0.56      0.00 
    3    5    9     -0.50      0.00 
    4    5    9     -0.37      0.00 
    5    5    9     -0.29      0.00 
    6    5    9     -0.35      0.00 
    7    5    9     -0.42      0.00 
    8    5    9     -0.33      0.00 
  -12    6    9     -0.08      0.00 
  -11    6    9     -0.02      0.00 
  -10    6    9      0.12      0.00 
   -9    6    9      0.28      0.00 
   -8    6    9      0.36      0.00 
   -7    6    9      0.27      0.00 
   -6    6    9      0.08      0.00 
   -5    6    9     -0.09      0.00 
   -4    6    9     -0.18      0.00 
   -3    6    9     -0.17      0.00 
   -2    6    9     -0.06      0.00 
   -1    6    9      0.07      0.00 
    0    6    9      0.07      0.00 
    1    6    9     -0.16      0.00 
    2    6    9     -0.52      0.00 
    3    6    9     -0.79      0.00 
    4    6    9     -0.82      0.00 
    5    6    9     -0.65      0.00 
    6    6    9     -0.40      0.00 
    7    6    9     -0.17      0.00 
    8    6    9      0.01      0.00 
  -11    7    9      0.12      0.00 
  -10    7    9      0.00      0.00 
   -9    7    9     -0.15      0.00 
   -8    7    9     -0.24      0.00 
   -7    7    9     -0.22      0.00 
   -6    7    9     -0.12      0.00 
   -5    7    9      0.03      0.00 
   -4    7    9      0.22      0.00 
   -3    7    9      0.39      0.00 
   -2    7    9      0.44      0.00 
   -1    7    9      0.36      0.00 
    0    7    9      0.24      0.00 
    1    7    9      0.24      0.00 
    2    7    9      0.35      0.00 
    3    7    9      0.41      0.00 
    4    7    9      0.24      0.00 
    5    7    9      0.00      0.00 
    6    7    9     -0.06      0.00 
    7    7    9      0.11      0.00 
  -11    8    9      0.39      0.00 
  -10    8    9      0.49      0.00 
   -9    8    9      0.37      0.00 
   -8    8    9      0.08      0.00 
   -7    8    9     -0.16      0.00 
   -6    8    9     -0.26      0.00 
   -5    8    9     -0.39      0.00 
   -4    8    9     -0.62      0.00 
   -3    8    9     -0.72      0.00 
   -2    8    9     -0.57      0.00 
   -1    8    9     -0.38      0.00 
    0    8    9     -0.40      0.00 
    1    8    9     -0.52      0.00 
    2    8    9     -0.43      0.00 
    3    8    9     -0.11      0.00 
    4    8    9      0.14      0.00 
    5    8    9      0.16      0.00 
    6    8    9      0.06      0.00 
  -10    9    9      0.35      0.00 
   -9    9    9      0.28      0.00 
   -8    9    9      0.08      0.00 
   -7    9    9     -0.02      0.00 
   -6    9    9      0.20      0.00 
   -5    9    9      0.63      0.00 
   -4    9    9      0.87      0.00 
   -3    9    9      0.74      0.00 
   -2    9    9      0.42      0.00 
   -1    9    9      0.20      0.00 
    0    9    9      0.19      0.00 
    1    9    9      0.22      0.00 
    2    9    9      0.12      0.00 
    3    9    9     -0.12      0.00 
    4    9    9     -0.33      0.00 
    5    9    9     -0.35      0.00 
   -9   10    9      0.33      0.00 
   -8   10    9      0.28      0.00 
   -7   10    9      0.10      0.00 
   -6   10    9     -0.17      0.00 
   -5   10    9     -0.30      0.00 
   -4   10    9     -0.15      0.00 
   -3   10    9      0.08      0.00 
   -2   10    9      0.10      0.00 
   -1   10    9     -0.08      0.00 
    0   10    9     -0.20      0.00 
    1   10    9     -0.07      0.00 
    2   10    9      0.18      0.00 
    3   10    9      0.32      0.00 
    4   10    9      0.31      0.00 
   -7   11    9      0.21      0.00 
   -6   11    9      0.35      0.00 
   -5   11    9      0.18      0.00 
   -4   11    9     -0.13      0.00 
   -3   11    9     -0.24      0.00 
   -2   11    9     -0.10      0.00 
   -1   11    9      0.05      0.00 
    0   11    9      0.08      0.00 
    1   11    9      0.05      0.00 
    2   11    9     -0.02      0.00 
   -3   12    9      0.04      0.00 
   -2   12    9     -0.10      0.00 
   -2  -14   10      0.39      0.00 
   -1  -14   10      0.40      0.00 
    0  -14   10      0.22      0.00 
   -5  -13   10     -0.01      0.00 
   -4  -13   10      0.06      0.00 
   -3  -13   10      0.13      0.00 
   -2  -13   10      0.07      0.00 
   -1  -13   10     -0.07      0.00 
    0  -13   10     -0.13      0.00 
    1  -13   10     -0.06      0.00 
    2  -13   10      0.04      0.00 
    3  -13   10      0.07      0.00 
   -7  -12   10     -0.12      0.00 
   -6  -12   10     -0.20      0.00 
   -5  -12   10     -0.16      0.00 
   -4  -12   10      0.03      0.00 
   -3  -12   10      0.13      0.00 
   -2  -12   10     -0.06      0.00 
   -1  -12   10     -0.40      0.00 
    0  -12   10     -0.63      0.00 
    1  -12   10     -0.63      0.00 
    2  -12   10     -0.48      0.00 
    3  -12   10     -0.32      0.00 
    4  -12   10     -0.25      0.00 
    5  -12   10     -0.27      0.00 
   -8  -11   10      0.06      0.00 
   -7  -11   10      0.27      0.00 
   -6  -11   10      0.28      0.00 
   -5  -11   10      0.18      0.00 
   -4  -11   10      0.16      0.00 
   -3  -11   10      0.23      0.00 
   -2  -11   10      0.20      0.00 
   -1  -11   10      0.01      0.00 
    0  -11   10     -0.21      0.00 
    1  -11   10     -0.28      0.00 
    2  -11   10     -0.10      0.00 
    3  -11   10      0.17      0.00 
    4  -11   10      0.29      0.00 
    5  -11   10      0.21      0.00 
    6  -11   10      0.08      0.00 
   -9  -10   10      0.26      0.00 
   -8  -10   10      0.29      0.00 
   -7  -10   10      0.07      0.00 
   -6  -10   10     -0.19      0.00 
   -5  -10   10     -0.32      0.00 
   -4  -10   10     -0.37      0.00 
   -3  -10   10     -0.44      0.00 
   -2  -10   10     -0.49      0.00 
   -1  -10   10     -0.45      0.00 
    0  -10   10     -0.37      0.00 
    1  -10   10     -0.33      0.00 
    2  -10   10     -0.34      0.00 
    3  -10   10     -0.29      0.00 
    4  -10   10     -0.12      0.00 
    5  -10   10      0.06      0.00 
    6  -10   10      0.12      0.00 
    7  -10   10      0.09      0.00 
  -10   -9   10     -0.21      0.00 
   -9   -9   10      0.08      0.00 
   -8   -9   10      0.30      0.00 
   -7   -9   10      0.25      0.00 
   -6   -9   10      0.17      0.00 
   -5   -9   10      0.27      0.00 
   -4   -9   10      0.39      0.00 
   -3   -9   10      0.32      0.00 
   -2   -9   10      0.15      0.00 
   -1   -9   10      0.10      0.00 
    0   -9   10      0.19      0.00 
    1   -9   10      0.28      0.00 
    2   -9   10      0.24      0.00 
    3   -9   10      0.01      0.00 
    4   -9   10     -0.29      0.00 
    5   -9   10     -0.49      0.00 
    6   -9   10     -0.48      0.00 
    7   -9   10     -0.29      0.00 
    8   -9   10     -0.08      0.00 
  -11   -8   10     -0.14      0.00 
  -10   -8   10     -0.15      0.00 
   -9   -8   10     -0.27      0.00 
   -8   -8   10     -0.53      0.00 
   -7   -8   10     -0.78      0.00 
   -6   -8   10     -0.92      0.00 
   -5   -8   10     -0.99      0.00 
   -4   -8   10     -1.01      0.00 
   -3   -8   10     -0.92      0.00 
   -2   -8   10     -0.63      0.00 
   -1   -8   10     -0.23      0.00 
    0   -8   10      0.07      0.00 
    1   -8   10      0.17      0.00 
    2   -8   10      0.10      0.00 
    3   -8   10     -0.04      0.00 
    4   -8   10     -0.18      0.00 
    5   -8   10     -0.23      0.00 
    6   -8   10     -0.18      0.00 
    7   -8   10     -0.07      0.00 
    8   -8   10     -0.02      0.00 
    9   -8   10     -0.03      0.00 
  -12   -7   10     -0.03      0.00 
  -11   -7   10      0.27      0.00 
  -10   -7   10      0.50      0.00 
   -9   -7   10      0.38      0.00 
   -8   -7   10      0.02      0.00 
   -7   -7   10     -0.27      0.00 
   -6   -7   10     -0.39      0.00 
   -5   -7   10     -0.46      0.00 
   -4   -7   10     -0.53      0.00 
   -3   -7   10     -0.57      0.00 
   -2   -7   10     -0.60      0.00 
   -1   -7   10     -0.65      0.00 
    0   -7   10     -0.68      0.00 
    1   -7   10     -0.65      0.00 
    2   -7   10     -0.61      0.00 
    3   -7   10     -0.66      0.00 
    4   -7   10     -0.84      0.00 
    5   -7   10     -1.00      0.00 
    6   -7   10     -0.86      0.00 
    7   -7   10     -0.37      0.00 
    8   -7   10      0.12      0.00 
    9   -7   10      0.28      0.00 
  -12   -6   10     -0.23      0.00 
  -11   -6   10     -0.54      0.00 
  -10   -6   10     -0.63      0.00 
   -9   -6   10     -0.64      0.00 
   -8   -6   10     -0.66      0.00 
   -7   -6   10     -0.56      0.00 
   -6   -6   10     -0.26      0.00 
   -5   -6   10      0.11      0.00 
   -4   -6   10      0.41      0.00 
   -3   -6   10      0.67      0.00 
   -2   -6   10      0.86      0.00 
   -1   -6   10      0.87      0.00 
    0   -6   10      0.69      0.00 
    1   -6   10      0.47      0.00 
    2   -6   10      0.36      0.00 
    3   -6   10      0.30      0.00 
    4   -6   10      0.21      0.00 
    5   -6   10      0.09      0.00 
    6   -6   10     -0.01      0.00 
    7   -6   10     -0.11      0.00 
    8   -6   10     -0.18      0.00 
    9   -6   10     -0.19      0.00 
  -13   -5   10     -0.24      0.00 
  -12   -5   10     -0.18      0.00 
  -11   -5   10     -0.26      0.00 
  -10   -5   10     -0.56      0.00 
   -9   -5   10     -0.91      0.00 
   -8   -5   10     -1.14      0.00 
   -7   -5   10     -1.21      0.00 
   -6   -5   10     -1.19      0.00 
   -5   -5   10     -1.10      0.00 
   -4   -5   10     -1.06      0.00 
   -3   -5   10     -1.13      0.00 
   -2   -5   10     -1.23      0.00 
   -1   -5   10     -1.26      0.00 
    0   -5   10     -1.16      0.00 
    1   -5   10     -0.95      0.00 
    2   -5   10     -0.68      0.00 
    3   -5   10     -0.42      0.00 
    4   -5   10     -0.19      0.00 
    5   -5   10      0.09      0.00 
    6   -5   10      0.36      0.00 
    7   -5   10      0.41      0.00 
    8   -5   10      0.17      0.00 
    9   -5   10     -0.12      0.00 
   10   -5   10     -0.23      0.00 
  -13   -4   10     -0.76      0.00 
  -12   -4   10     -0.96      0.00 
  -11   -4   10     -1.02      0.00 
  -10   -4   10     -1.14      0.00 
   -9   -4   10     -1.26      0.00 
   -8   -4   10     -1.21      0.00 
   -7   -4   10     -1.06      0.00 
   -6   -4   10     -1.09      0.00 
   -5   -4   10     -1.39      0.00 
   -4   -4   10     -1.82      0.00 
   -3   -4   10     -2.26      0.00 
   -2   -4   10     -2.76      0.00 
   -1   -4   10     -3.30      0.00 
    0   -4   10     -3.71      0.00 
    1   -4   10     -3.82      0.00 
    2   -4   10     -3.65      0.00 
    3   -4   10     -3.37      0.00 
    4   -4   10     -3.10      0.00 
    5   -4   10     -2.83      0.00 
    6   -4   10     -2.53      0.00 
    7   -4   10     -2.17      0.00 
    8   -4   10     -1.75      0.00 
    9   -4   10     -1.26      0.00 
   10   -4   10     -0.70      0.00 
  -13   -3   10      0.39      0.00 
  -12   -3   10      0.13      0.00 
  -11   -3   10     -0.20      0.00 
  -10   -3   10     -0.43      0.00 
   -9   -3   10     -0.57      0.00 
   -8   -3   10     -0.67      0.00 
   -7   -3   10     -0.67      0.00 
   -6   -3   10     -0.55      0.00 
   -5   -3   10     -0.41      0.00 
   -4   -3   10     -0.33      0.00 
   -3   -3   10     -0.29      0.00 
   -2   -3   10     -0.29      0.00 
   -1   -3   10     -0.27      0.00 
    0   -3   10     -0.12      0.00 
    1   -3   10      0.14      0.00 
    2   -3   10      0.32      0.00 
    3   -3   10      0.39      0.00 
    4   -3   10      0.49      0.00 
    5   -3   10      0.65      0.00 
    6   -3   10      0.67      0.00 
    7   -3   10      0.48      0.00 
    8   -3   10      0.27      0.00 
    9   -3   10      0.19      0.00 
   10   -3   10      0.15      0.00 
  -13   -2   10     -0.10      0.00 
  -12   -2   10      0.00      0.00 
  -11   -2   10      0.20      0.00 
  -10   -2   10      0.46      0.00 
   -9   -2   10      0.72      0.00 
   -8   -2   10      0.89      0.00 
   -7   -2   10      0.88      0.00 
   -6   -2   10      0.62      0.00 
   -5   -2   10      0.15      0.00 
   -4   -2   10     -0.48      0.00 
   -3   -2   10     -1.21      0.00 
   -2   -2   10     -1.90      0.00 
   -1   -2   10     -2.31      0.00 
    0   -2   10     -2.23      0.00 
    1   -2   10     -1.76      0.00 
    2   -2   10     -1.20      0.00 
    3   -2   10     -0.80      0.00 
    4   -2   10     -0.58      0.00 
    5   -2   10     -0.47      0.00 
    6   -2   10     -0.36      0.00 
    7   -2   10     -0.17      0.00 
    8   -2   10      0.08      0.00 
    9   -2   10      0.22      0.00 
   10   -2   10      0.15      0.00 
  -13   -1   10      0.03      0.00 
  -12   -1   10     -0.02      0.00 
  -11   -1   10      0.06      0.00 
  -10   -1   10      0.33      0.00 
   -9   -1   10      0.70      0.00 
   -8   -1   10      1.03      0.00 
   -7   -1   10      1.25      0.00 
   -6   -1   10      1.40      0.00 
   -5   -1   10      1.50      0.00 
   -4   -1   10      1.50      0.00 
   -3   -1   10      1.43      0.00 
   -2   -1   10      1.36      0.00 
   -1   -1   10      1.38      0.00 
    0   -1   10      1.38      0.00 
    1   -1   10      1.27      0.00 
    2   -1   10      1.13      0.00 
    3   -1   10      1.00      0.00 
    4   -1   10      0.79      0.00 
    5   -1   10      0.54      0.00 
    6   -1   10      0.45      0.00 
    7   -1   10      0.56      0.00 
    8   -1   10      0.65      0.00 
    9   -1   10      0.53      0.00 
   10   -1   10      0.29      0.00 
  -13    0   10      0.67      0.00 
  -12    0   10      1.10      0.00 
  -11    0   10      1.45      0.00 
  -10    0   10      1.66      0.00 
   -9    0   10      1.84      0.00 
   -8    0   10      1.99      0.00 
   -7    0   10      1.94      0.00 
   -6    0   10      1.53      0.00 
   -5    0   10      0.81      0.00 
   -4    0   10     -0.01      0.00 
   -3    0   10     -0.71      0.00 
   -2    0   10     -1.04      0.00 
   -1    0   10     -0.85      0.00 
    0    0   10     -0.31      0.00 
    1    0   10      0.18      0.00 
    2    0   10      0.43      0.00 
    3    0   10      0.48      0.00 
    4    0   10      0.32      0.00 
    5    0   10     -0.03      0.00 
    6    0   10     -0.39      0.00 
    7    0   10     -0.50      0.00 
    8    0   10     -0.36      0.00 
    9    0   10     -0.22      0.00 
   10    0   10     -0.12      0.00 
  -13    1   10     -0.27      0.00 
  -12    1   10     -0.13      0.00 
  -11    1   10      0.20      0.00 
  -10    1   10      0.43      0.00 
   -9    1   10      0.38      0.00 
   -8    1   10      0.14      0.00 
   -7    1   10     -0.12      0.00 
   -6    1   10     -0.30      0.00 
   -5    1   10     -0.46      0.00 
   -4    1   10     -0.64      0.00 
   -3    1   10     -0.82      0.00 
   -2    1   10     -0.93      0.00 
   -1    1   10     -0.93      0.00 
    0    1   10     -0.76      0.00 
    1    1   10     -0.46      0.00 
    2    1   10     -0.24      0.00 
    3    1   10     -0.28      0.00 
    4    1   10     -0.41      0.00 
    5    1   10     -0.38      0.00 
    6    1   10     -0.20      0.00 
    7    1   10     -0.11      0.00 
    8    1   10     -0.17      0.00 
    9    1   10     -0.21      0.00 
  -13    2   10     -0.17      0.00 
  -12    2   10     -0.24      0.00 
  -11    2   10     -0.11      0.00 
  -10    2   10      0.14      0.00 
   -9    2   10      0.25      0.00 
   -8    2   10      0.15      0.00 
   -7    2   10      0.06      0.00 
   -6    2   10      0.23      0.00 
   -5    2   10      0.57      0.00 
   -4    2   10      0.84      0.00 
   -3    2   10      0.94      0.00 
   -2    2   10      0.93      0.00 
   -1    2   10      0.78      0.00 
    0    2   10      0.54      0.00 
    1    2   10      0.37      0.00 
    2    2   10      0.32      0.00 
    3    2   10      0.19      0.00 
    4    2   10     -0.09      0.00 
    5    2   10     -0.26      0.00 
    6    2   10     -0.11      0.00 
    7    2   10      0.09      0.00 
    8    2   10      0.05      0.00 
    9    2   10     -0.11      0.00 
  -13    3   10     -0.03      0.00 
  -12    3   10      0.11      0.00 
  -11    3   10      0.11      0.00 
  -10    3   10     -0.12      0.00 
   -9    3   10     -0.47      0.00 
   -8    3   10     -0.76      0.00 
   -7    3   10     -0.89      0.00 
   -6    3   10     -0.86      0.00 
   -5    3   10     -0.72      0.00 
   -4    3   10     -0.51      0.00 
   -3    3   10     -0.31      0.00 
   -2    3   10     -0.15      0.00 
   -1    3   10     -0.05      0.00 
    0    3   10     -0.03      0.00 
    1    3   10     -0.08      0.00 
    2    3   10     -0.15      0.00 
    3    3   10     -0.15      0.00 
    4    3   10     -0.08      0.00 
    5    3   10     -0.03      0.00 
    6    3   10      0.02      0.00 
    7    3   10      0.15      0.00 
    8    3   10      0.30      0.00 
    9    3   10      0.29      0.00 
  -13    4   10      0.25      0.00 
  -12    4   10      0.56      0.00 
  -11    4   10      0.81      0.00 
  -10    4   10      0.92      0.00 
   -9    4   10      0.86      0.00 
   -8    4   10      0.68      0.00 
   -7    4   10      0.46      0.00 
   -6    4   10      0.24      0.00 
   -5    4   10      0.03      0.00 
   -4    4   10     -0.22      0.00 
   -3    4   10     -0.53      0.00 
   -2    4   10     -0.84      0.00 
   -1    4   10     -1.05      0.00 
    0    4   10     -1.05      0.00 
    1    4   10     -0.90      0.00 
    2    4   10     -0.76      0.00 
    3    4   10     -0.61      0.00 
    4    4   10     -0.31      0.00 
    5    4   10      0.13      0.00 
    6    4   10      0.44      0.00 
    7    4   10      0.46      0.00 
    8    4   10      0.30      0.00 
  -12    5   10      0.21      0.00 
  -11    5   10      0.35      0.00 
  -10    5   10      0.53      0.00 
   -9    5   10      0.71      0.00 
   -8    5   10      0.95      0.00 
   -7    5   10      1.19      0.00 
   -6    5   10      1.32      0.00 
   -5    5   10      1.30      0.00 
   -4    5   10      1.21      0.00 
   -3    5   10      1.06      0.00 
   -2    5   10      0.81      0.00 
   -1    5   10      0.51      0.00 
    0    5   10      0.32      0.00 
    1    5   10      0.30      0.00 
    2    5   10      0.30      0.00 
    3    5   10      0.23      0.00 
    4    5   10      0.14      0.00 
    5    5   10      0.19      0.00 
    6    5   10      0.31      0.00 
    7    5   10      0.30      0.00 
    8    5   10      0.13      0.00 
  -12    6   10      0.02      0.00 
  -11    6   10     -0.09      0.00 
  -10    6   10     -0.22      0.00 
   -9    6   10     -0.27      0.00 
   -8    6   10     -0.17      0.00 
   -7    6   10      0.03      0.00 
   -6    6   10      0.23      0.00 
   -5    6   10      0.36      0.00 
   -4    6   10      0.43      0.00 
   -3    6   10      0.42      0.00 
   -2    6   10      0.32      0.00 
   -1    6   10      0.23      0.00 
    0    6   10      0.34      0.00 
    1    6   10      0.67      0.00 
    2    6   10      1.00      0.00 
    3    6   10      1.07      0.00 
    4    6   10      0.87      0.00 
    5    6   10      0.59      0.00 
    6    6   10      0.35      0.00 
    7    6   10      0.16      0.00 
  -11    7   10     -0.08      0.00 
  -10    7   10     -0.01      0.00 
   -9    7   10      0.02      0.00 
   -8    7   10     -0.02      0.00 
   -7    7   10     -0.12      0.00 
   -6    7   10     -0.25      0.00 
   -5    7   10     -0.42      0.00 
   -4    7   10     -0.61      0.00 
   -3    7   10     -0.67      0.00 
   -2    7   10     -0.54      0.00 
   -1    7   10     -0.32      0.00 
    0    7   10     -0.20      0.00 
    1    7   10     -0.27      0.00 
    2    7   10     -0.37      0.00 
    3    7   10     -0.29      0.00 
    4    7   10     -0.05      0.00 
    5    7   10      0.10      0.00 
    6    7   10      0.02      0.00 
  -10    8   10     -0.39      0.00 
   -9    8   10     -0.21      0.00 
   -8    8   10      0.01      0.00 
   -7    8   10      0.13      0.00 
   -6    8   10      0.27      0.00 
   -5    8   10      0.54      0.00 
   -4    8   10      0.77      0.00 
   -3    8   10      0.73      0.00 
   -2    8   10      0.47      0.00 
   -1    8   10      0.33      0.00 
    0    8   10      0.38      0.00 
    1    8   10      0.34      0.00 
    2    8   10      0.03      0.00 
    3    8   10     -0.32      0.00 
    4    8   10     -0.40      0.00 
    5    8   10     -0.25      0.00 
   -9    9   10     -0.11      0.00 
   -8    9   10      0.08      0.00 
   -7    9   10      0.00      0.00 
   -6    9   10     -0.36      0.00 
   -5    9   10     -0.64      0.00 
   -4    9   10     -0.57      0.00 
   -3    9   10     -0.25      0.00 
   -2    9   10      0.00      0.00 
   -1    9   10      0.02      0.00 
    0    9   10     -0.08      0.00 
    1    9   10     -0.11      0.00 
    2    9   10      0.02      0.00 
    3    9   10      0.24      0.00 
    4    9   10      0.36      0.00 
   -8   10   10     -0.18      0.00 
   -7   10   10     -0.02      0.00 
   -6   10   10      0.11      0.00 
   -5   10   10      0.04      0.00 
   -4   10   10     -0.16      0.00 
   -3   10   10     -0.20      0.00 
   -2   10   10      0.00      0.00 
   -1   10   10      0.18      0.00 
    0   10   10      0.12      0.00 
    1   10   10     -0.12      0.00 
    2   10   10     -0.30      0.00 
    3   10   10     -0.31      0.00 
   -6   11   10     -0.19      0.00 
   -5   11   10      0.10      0.00 
   -4   11   10      0.28      0.00 
   -3   11   10      0.21      0.00 
   -2   11   10      0.07      0.00 
   -1   11   10      0.02      0.00 
    0   11   10      0.02      0.00 
   -5  -13   11     -0.02      0.00 
   -4  -13   11     -0.05      0.00 
   -3  -13   11     -0.08      0.00 
   -2  -13   11     -0.01      0.00 
   -1  -13   11      0.08      0.00 
    0  -13   11      0.11      0.00 
    1  -13   11      0.07      0.00 
    2  -13   11      0.03      0.00 
    3  -13   11     -0.01      0.00 
   -7  -12   11      0.20      0.00 
   -6  -12   11      0.29      0.00 
   -5  -12   11      0.20      0.00 
   -4  -12   11      0.05      0.00 
   -3  -12   11      0.13      0.00 
   -2  -12   11      0.42      0.00 
   -1  -12   11      0.65      0.00 
    0  -12   11      0.66      0.00 
    1  -12   11      0.54      0.00 
    2  -12   11      0.43      0.00 
    3  -12   11      0.38      0.00 
    4  -12   11      0.35      0.00 
   -8  -11   11     -0.28      0.00 
   -7  -11   11     -0.37      0.00 
   -6  -11   11     -0.30      0.00 
   -5  -11   11     -0.25      0.00 
   -4  -11   11     -0.29      0.00 
   -3  -11   11     -0.27      0.00 
   -2  -11   11     -0.08      0.00 
   -1  -11   11      0.17      0.00 
    0  -11   11      0.29      0.00 
    1  -11   11      0.16      0.00 
    2  -11   11     -0.12      0.00 
    3  -11   11     -0.33      0.00 
    4  -11   11     -0.31      0.00 
    5  -11   11     -0.15      0.00 
    6  -11   11     -0.04      0.00 
   -9  -10   11     -0.17      0.00 
   -8  -10   11     -0.03      0.00 
   -7  -10   11      0.21      0.00 
   -6  -10   11      0.39      0.00 
   -5  -10   11      0.47      0.00 
   -4  -10   11      0.52      0.00 
   -3  -10   11      0.54      0.00 
   -2  -10   11      0.47      0.00 
   -1  -10   11      0.32      0.00 
    0  -10   11      0.21      0.00 
    1  -10   11      0.18      0.00 
    2  -10   11      0.14      0.00 
    3  -10   11      0.01      0.00 
    4  -10   11     -0.17      0.00 
    5  -10   11     -0.27      0.00 
    6  -10   11     -0.23      0.00 
    7  -10   11     -0.11      0.00 
  -10   -9   11      0.01      0.00 
   -9   -9   11     -0.21      0.00 
   -8   -9   11     -0.20      0.00 
   -7   -9   11     -0.06      0.00 
   -6   -9   11     -0.11      0.00 
   -5   -9   11     -0.29      0.00 
   -4   -9   11     -0.29      0.00 
   -3   -9   11     -0.06      0.00 
   -2   -9   11      0.13      0.00 
   -1   -9   11      0.10      0.00 
    0   -9   11     -0.04      0.00 
    1   -9   11     -0.09      0.00 
    2   -9   11      0.05      0.00 
    3   -9   11      0.34      0.00 
    4   -9   11      0.61      0.00 
    5   -9   11      0.70      0.00 
    6   -9   11      0.56      0.00 
    7   -9   11      0.29      0.00 
  -11   -8   11      0.14      0.00 
  -10   -8   11      0.18      0.00 
   -9   -8   11      0.31      0.00 
   -8   -8   11      0.51      0.00 
   -7   -8   11      0.66      0.00 
   -6   -8   11      0.69      0.00 
   -5   -8   11      0.65      0.00 
   -4   -8   11      0.55      0.00 
   -3   -8   11      0.31      0.00 
   -2   -8   11     -0.07      0.00 
   -1   -8   11     -0.41      0.00 
    0   -8   11     -0.53      0.00 
    1   -8   11     -0.40      0.00 
    2   -8   11     -0.15      0.00 
    3   -8   11      0.08      0.00 
    4   -8   11      0.22      0.00 
    5   -8   11      0.24      0.00 
    6   -8   11      0.18      0.00 
    7   -8   11      0.12      0.00 
    8   -8   11      0.11      0.00 
  -12   -7   11     -0.08      0.00 
  -11   -7   11     -0.32      0.00 
  -10   -7   11     -0.29      0.00 
   -9   -7   11      0.04      0.00 
   -8   -7   11      0.37      0.00 
   -7   -7   11      0.52      0.00 
   -6   -7   11      0.59      0.00 
   -5   -7   11      0.67      0.00 
   -4   -7   11      0.73      0.00 
   -3   -7   11      0.74      0.00 
   -2   -7   11      0.73      0.00 
   -1   -7   11      0.72      0.00 
    0   -7   11      0.64      0.00 
    1   -7   11      0.53      0.00 
    2   -7   11      0.51      0.00 
    3   -7   11      0.66      0.00 
    4   -7   11      0.89      0.00 
    5   -7   11      0.92      0.00 
    6   -7   11      0.57      0.00 
    7   -7   11      0.02      0.00 
    8   -7   11     -0.32      0.00 
  -12   -6   11      0.45      0.00 
  -11   -6   11      0.54      0.00 
  -10   -6   11      0.45      0.00 
   -9   -6   11      0.38      0.00 
   -8   -6   11      0.33      0.00 
   -7   -6   11      0.13      0.00 
   -6   -6   11     -0.21      0.00 
   -5   -6   11     -0.53      0.00 
   -4   -6   11     -0.73      0.00 
   -3   -6   11     -0.81      0.00 
   -2   -6   11     -0.74      0.00 
   -1   -6   11     -0.48      0.00 
    0   -6   11     -0.18      0.00 
    1   -6   11     -0.02      0.00 
    2   -6   11     -0.01      0.00 
    3   -6   11      0.01      0.00 
    4   -6   11      0.13      0.00 
    5   -6   11      0.26      0.00 
    6   -6   11      0.31      0.00 
    7   -6   11      0.29      0.00 
    8   -6   11      0.25      0.00 
    9   -6   11      0.19      0.00 
  -12   -5   11      0.23      0.00 
  -11   -5   11      0.48      0.00 
  -10   -5   11      0.77      0.00 
   -9   -5   11      0.95      0.00 
   -8   -5   11      0.99      0.00 
   -7   -5   11      0.92      0.00 
   -6   -5   11      0.76      0.00 
   -5   -5   11      0.60      0.00 
   -4   -5   11      0.58      0.00 
   -3   -5   11      0.69      0.00 
   -2   -5   11      0.78      0.00 
   -1   -5   11      0.75      0.00 
    0   -5   11      0.59      0.00 
    1   -5   11      0.38      0.00 
    2   -5   11      0.20      0.00 
    3   -5   11      0.04      0.00 
    4   -5   11     -0.17      0.00 
    5   -5   11     -0.45      0.00 
    6   -5   11     -0.60      0.00 
    7   -5   11     -0.46      0.00 
    8   -5   11     -0.13      0.00 
    9   -5   11      0.13      0.00 
  -13   -4   11      0.67      0.00 
  -12   -4   11      0.79      0.00 
  -11   -4   11      0.94      0.00 
  -10   -4   11      1.18      0.00 
   -9   -4   11      1.34      0.00 
   -8   -4   11      1.35      0.00 
   -7   -4   11      1.36      0.00 
   -6   -4   11      1.59      0.00 
   -5   -4   11      2.00      0.00 
   -4   -4   11      2.46      0.00 
   -3   -4   11      2.94      0.00 
   -2   -4   11      3.41      0.00 
   -1   -4   11      3.76      0.00 
    0   -4   11      3.83      0.00 
    1   -4   11      3.66      0.00 
    2   -4   11      3.39      0.00 
    3   -4   11      3.17      0.00 
    4   -4   11      2.93      0.00 
    5   -4   11      2.60      0.00 
    6   -4   11      2.16      0.00 
    7   -4   11      1.73      0.00 
    8   -4   11      1.32      0.00 
    9   -4   11      0.86      0.00 
  -13   -3   11     -0.25      0.00 
  -12   -3   11     -0.06      0.00 
  -11   -3   11      0.11      0.00 
  -10   -3   11      0.21      0.00 
   -9   -3   11      0.29      0.00 
   -8   -3   11      0.32      0.00 
   -7   -3   11      0.25      0.00 
   -6   -3   11      0.11      0.00 
   -5   -3   11      0.00      0.00 
   -4   -3   11     -0.03      0.00 
   -3   -3   11     -0.03      0.00 
   -2   -3   11     -0.03      0.00 
   -1   -3   11     -0.08      0.00 
    0   -3   11     -0.21      0.00 
    1   -3   11     -0.33      0.00 
    2   -3   11     -0.33      0.00 
    3   -3   11     -0.30      0.00 
    4   -3   11     -0.35      0.00 
    5   -3   11     -0.40      0.00 
    6   -3   11     -0.31      0.00 
    7   -3   11     -0.15      0.00 
    8   -3   11     -0.06      0.00 
    9   -3   11     -0.07      0.00 
  -13   -2   11      0.04      0.00 
  -12   -2   11     -0.09      0.00 
  -11   -2   11     -0.29      0.00 
  -10   -2   11     -0.45      0.00 
   -9   -2   11     -0.51      0.00 
   -8   -2   11     -0.44      0.00 
   -7   -2   11     -0.22      0.00 
   -6   -2   11      0.16      0.00 
   -5   -2   11      0.65      0.00 
   -4   -2   11      1.21      0.00 
   -3   -2   11      1.71      0.00 
   -2   -2   11      1.98      0.00 
   -1   -2   11      1.84      0.00 
    0   -2   11      1.32      0.00 
    1   -2   11      0.74      0.00 
    2   -2   11      0.40      0.00 
    3   -2   11      0.30      0.00 
    4   -2   11      0.28      0.00 
    5   -2   11      0.24      0.00 
    6   -2   11      0.17      0.00 
    7   -2   11      0.01      0.00 
    8   -2   11     -0.17      0.00 
    9   -2   11     -0.19      0.00 
  -13   -1   11      0.06      0.00 
  -12   -1   11      0.04      0.00 
  -11   -1   11     -0.16      0.00 
  -10   -1   11     -0.51      0.00 
   -9   -1   11     -0.79      0.00 
   -8   -1   11     -0.91      0.00 
   -7   -1   11     -0.93      0.00 
   -6   -1   11     -0.95      0.00 
   -5   -1   11     -0.91      0.00 
   -4   -1   11     -0.78      0.00 
   -3   -1   11     -0.64      0.00 
   -2   -1   11     -0.63      0.00 
   -1   -1   11     -0.73      0.00 
    0   -1   11     -0.81      0.00 
    1   -1   11     -0.82      0.00 
    2   -1   11     -0.78      0.00 
    3   -1   11     -0.65      0.00 
    4   -1   11     -0.43      0.00 
    5   -1   11     -0.31      0.00 
    6   -1   11     -0.42      0.00 
    7   -1   11     -0.60      0.00 
    8   -1   11     -0.59      0.00 
    9   -1   11     -0.38      0.00 
  -13    0   11     -0.47      0.00 
  -12    0   11     -0.74      0.00 
  -11    0   11     -0.87      0.00 
  -10    0   11     -0.92      0.00 
   -9    0   11     -1.00      0.00 
   -8    0   11     -1.05      0.00 
   -7    0   11     -0.89      0.00 
   -6    0   11     -0.47      0.00 
   -5    0   11      0.10      0.00 
   -4    0   11      0.64      0.00 
   -3    0   11      0.96      0.00 
   -2    0   11      0.90      0.00 
   -1    0   11      0.57      0.00 
    0    0   11      0.25      0.00 
    1    0   11      0.17      0.00 
    2    0   11      0.23      0.00 
    3    0   11      0.35      0.00 
    4    0   11      0.58      0.00 
    5    0   11      0.88      0.00 
    6    0   11      0.99      0.00 
    7    0   11      0.78      0.00 
    8    0   11      0.46      0.00 
    9    0   11      0.24      0.00 
  -13    1   11      0.24      0.00 
  -12    1   11      0.00      0.00 
  -11    1   11     -0.22      0.00 
  -10    1   11     -0.12      0.00 
   -9    1   11      0.23      0.00 
   -8    1   11      0.57      0.00 
   -7    1   11      0.72      0.00 
   -6    1   11      0.76      0.00 
   -5    1   11      0.79      0.00 
   -4    1   11      0.86      0.00 
   -3    1   11      0.91      0.00 
   -2    1   11      0.89      0.00 
   -1    1   11      0.75      0.00 
    0    1   11      0.50      0.00 
    1    1   11      0.27      0.00 
    2    1   11      0.22      0.00 
    3    1   11      0.31      0.00 
    4    1   11      0.33      0.00 
    5    1   11      0.20      0.00 
    6    1   11      0.07      0.00 
    7    1   11      0.06      0.00 
    8    1   11      0.10      0.00 
    9    1   11      0.08      0.00 
  -13    2   11      0.31      0.00 
  -12    2   11      0.26      0.00 
  -11    2   11      0.02      0.00 
  -10    2   11     -0.20      0.00 
   -9    2   11     -0.19      0.00 
   -8    2   11     -0.06      0.00 
   -7    2   11     -0.09      0.00 
   -6    2   11     -0.34      0.00 
   -5    2   11     -0.60      0.00 
   -4    2   11     -0.69      0.00 
   -3    2   11     -0.63      0.00 
   -2    2   11     -0.45      0.00 
   -1    2   11     -0.18      0.00 
    0    2   11      0.04      0.00 
    1    2   11      0.10      0.00 
    2    2   11      0.11      0.00 
    3    2   11      0.25      0.00 
    4    2   11      0.41      0.00 
    5    2   11      0.32      0.00 
    6    2   11      0.05      0.00 
    7    2   11     -0.04      0.00 
    8    2   11      0.07      0.00 
    9    2   11      0.14      0.00 
  -13    3   11     -0.05      0.00 
  -12    3   11     -0.13      0.00 
  -11    3   11     -0.04      0.00 
  -10    3   11      0.22      0.00 
   -9    3   11      0.44      0.00 
   -8    3   11      0.51      0.00 
   -7    3   11      0.43      0.00 
   -6    3   11      0.32      0.00 
   -5    3   11      0.18      0.00 
   -4    3   11     -0.02      0.00 
   -3    3   11     -0.21      0.00 
   -2    3   11     -0.30      0.00 
   -1    3   11     -0.26      0.00 
    0    3   11     -0.13      0.00 
    1    3   11     -0.04      0.00 
    2    3   11     -0.03      0.00 
    3    3   11     -0.07      0.00 
    4    3   11     -0.06      0.00 
    5    3   11     -0.01      0.00 
    6    3   11     -0.04      0.00 
    7    3   11     -0.19      0.00 
    8    3   11     -0.27      0.00 
  -12    4   11     -0.55      0.00 
  -11    4   11     -0.70      0.00 
  -10    4   11     -0.68      0.00 
   -9    4   11     -0.54      0.00 
   -8    4   11     -0.32      0.00 
   -7    4   11     -0.08      0.00 
   -6    4   11      0.16      0.00 
   -5    4   11      0.39      0.00 
   -4    4   11      0.61      0.00 
   -3    4   11      0.83      0.00 
   -2    4   11      0.98      0.00 
   -1    4   11      0.98      0.00 
    0    4   11      0.85      0.00 
    1    4   11      0.65      0.00 
    2    4   11      0.42      0.00 
    3    4   11      0.09      0.00 
    4    4   11     -0.30      0.00 
    5    4   11     -0.56      0.00 
    6    4   11     -0.56      0.00 
    7    4   11     -0.37      0.00 
    8    4   11     -0.22      0.00 
  -12    5   11     -0.25      0.00 
  -11    5   11     -0.43      0.00 
  -10    5   11     -0.61      0.00 
   -9    5   11     -0.81      0.00 
   -8    5   11     -1.01      0.00 
   -7    5   11     -1.10      0.00 
   -6    5   11     -1.04      0.00 
   -5    5   11     -0.89      0.00 
   -4    5   11     -0.72      0.00 
   -3    5   11     -0.52      0.00 
   -2    5   11     -0.25      0.00 
   -1    5   11     -0.03      0.00 
    0    5   11      0.01      0.00 
    1    5   11     -0.04      0.00 
    2    5   11     -0.03      0.00 
    3    5   11      0.02      0.00 
    4    5   11     -0.03      0.00 
    5    5   11     -0.17      0.00 
    6    5   11     -0.24      0.00 
    7    5   11     -0.14      0.00 
  -12    6   11      0.07      0.00 
  -11    6   11      0.20      0.00 
  -10    6   11      0.27      0.00 
   -9    6   11      0.15      0.00 
   -8    6   11     -0.09      0.00 
   -7    6   11     -0.32      0.00 
   -6    6   11     -0.47      0.00 
   -5    6   11     -0.58      0.00 
   -4    6   11     -0.66      0.00 
   -3    6   11     -0.64      0.00 
   -2    6   11     -0.52      0.00 
   -1    6   11     -0.50      0.00 
    0    6   11     -0.71      0.00 
    1    6   11     -1.04      0.00 
    2    6   11     -1.18      0.00 
    3    6   11     -1.00      0.00 
    4    6   11     -0.68      0.00 
    5    6   11     -0.43      0.00 
    6    6   11     -0.28      0.00 
  -11    7   11      0.05      0.00 
  -10    7   11      0.07      0.00 
   -9    7   11      0.13      0.00 
   -8    7   11      0.23      0.00 
   -7    7   11      0.35      0.00 
   -6    7   11      0.51      0.00 
   -5    7   11      0.70      0.00 
   -4    7   11      0.81      0.00 
   -3    7   11      0.69      0.00 
   -2    7   11      0.39      0.00 
   -1    7   11      0.12      0.00 
    0    7   11      0.07      0.00 
    1    7   11      0.17      0.00 
    2    7   11      0.20      0.00 
    3    7   11      0.05      0.00 
    4    7   11     -0.13      0.00 
    5    7   11     -0.14      0.00 
    6    7   11      0.01      0.00 
  -10    8   11      0.24      0.00 
   -9    8   11      0.11      0.00 
   -8    8   11      0.02      0.00 
   -7    8   11     -0.07      0.00 
   -6    8   11     -0.32      0.00 
   -5    8   11     -0.64      0.00 
   -4    8   11     -0.74      0.00 
   -3    8   11     -0.55      0.00 
   -2    8   11     -0.29      0.00 
   -1    8   11     -0.22      0.00 
    0    8   11     -0.20      0.00 
    1    8   11      0.01      0.00 
    2    8   11      0.36      0.00 
    3    8   11      0.53      0.00 
    4    8   11      0.41      0.00 
    5    8   11      0.19      0.00 
   -9    9   11     -0.08      0.00 
   -8    9   11     -0.13      0.00 
   -7    9   11      0.10      0.00 
   -6    9   11      0.37      0.00 
   -5    9   11      0.35      0.00 
   -4    9   11      0.05      0.00 
   -3    9   11     -0.23      0.00 
   -2    9   11     -0.27      0.00 
   -1    9   11     -0.11      0.00 
    0    9   11      0.06      0.00 
    1    9   11      0.09      0.00 
    2    9   11     -0.05      0.00 
    3    9   11     -0.23      0.00 
   -7   10   11      0.02      0.00 
   -6   10   11      0.07      0.00 
   -5   10   11      0.24      0.00 
   -4   10   11      0.29      0.00 
   -3   10   11      0.10      0.00 
   -2   10   11     -0.15      0.00 
   -1   10   11     -0.18      0.00 
    0   10   11      0.02      0.00 
    1   10   11      0.22      0.00 
   -4   11   11     -0.23      0.00 
   -3   11   11     -0.12      0.00 
   -2   11   11     -0.08      0.00 
   -4  -13   12      0.04      0.00 
   -3  -13   12      0.04      0.00 
   -2  -13   12     -0.04      0.00 
   -1  -13   12     -0.11      0.00 
    0  -13   12     -0.13      0.00 
    1  -13   12     -0.10      0.00 
    2  -13   12     -0.05      0.00 
   -6  -12   12     -0.33      0.00 
   -5  -12   12     -0.22      0.00 
   -4  -12   12     -0.21      0.00 
   -3  -12   12     -0.40      0.00 
   -2  -12   12     -0.62      0.00 
   -1  -12   12     -0.65      0.00 
    0  -12   12     -0.53      0.00 
    1  -12   12     -0.43      0.00 
    2  -12   12     -0.43      0.00 
    3  -12   12     -0.42      0.00 
    4  -12   12     -0.33      0.00 
   -8  -11   12      0.38      0.00 
   -7  -11   12      0.37      0.00 
   -6  -11   12      0.32      0.00 
   -5  -11   12      0.35      0.00 
   -4  -11   12      0.32      0.00 
   -3  -11   12      0.11      0.00 
   -2  -11   12     -0.17      0.00 
   -1  -11   12     -0.31      0.00 
    0  -11   12     -0.21      0.00 
    1  -11   12      0.06      0.00 
    2  -11   12      0.31      0.00 
    3  -11   12      0.35      0.00 
    4  -11   12      0.19      0.00 
    5  -11   12      0.03      0.00 
   -9  -10   12      0.00      0.00 
   -8  -10   12     -0.17      0.00 
   -7  -10   12     -0.33      0.00 
   -6  -10   12     -0.43      0.00 
   -5  -10   12     -0.52      0.00 
   -4  -10   12     -0.55      0.00 
   -3  -10   12     -0.49      0.00 
   -2  -10   12     -0.32      0.00 
   -1  -10   12     -0.13      0.00 
    0  -10   12     -0.04      0.00 
    1  -10   12      0.01      0.00 
    2  -10   12      0.11      0.00 
    3  -10   12      0.26      0.00 
    4  -10   12      0.37      0.00 
    5  -10   12      0.35      0.00 
    6  -10   12      0.21      0.00 
  -10   -9   12      0.09      0.00 
   -9   -9   12      0.12      0.00 
   -8   -9   12     -0.01      0.00 
   -7   -9   12     -0.04      0.00 
   -6   -9   12      0.14      0.00 
   -5   -9   12      0.24      0.00 
   -4   -9   12      0.04      0.00 
   -3   -9   12     -0.25      0.00 
   -2   -9   12     -0.33      0.00 
   -1   -9   12     -0.19      0.00 
    0   -9   12     -0.04      0.00 
    1   -9   12     -0.06      0.00 
    2   -9   12     -0.30      0.00 
    3   -9   12     -0.61      0.00 
    4   -9   12     -0.83      0.00 
    5   -9   12     -0.81      0.00 
    6   -9   12     -0.56      0.00 
    7   -9   12     -0.24      0.00 
  -11   -8   12     -0.12      0.00 
  -10   -8   12     -0.12      0.00 
   -9   -8   12     -0.22      0.00 
   -8   -8   12     -0.37      0.00 
   -7   -8   12     -0.45      0.00 
   -6   -8   12     -0.39      0.00 
   -5   -8   12     -0.27      0.00 
   -4   -8   12     -0.08      0.00 
   -3   -8   12      0.23      0.00 
   -2   -8   12      0.58      0.00 
   -1   -8   12      0.75      0.00 
    0   -8   12      0.63      0.00 
    1   -8   12      0.34      0.00 
    2   -8   12      0.05      0.00 
    3   -8   12     -0.17      0.00 
    4   -8   12     -0.27      0.00 
    5   -8   12     -0.27      0.00 
    6   -8   12     -0.24      0.00 
    7   -8   12     -0.20      0.00 
  -11   -7   12      0.20      0.00 
  -10   -7   12     -0.02      0.00 
   -9   -7   12     -0.31      0.00 
   -8   -7   12     -0.45      0.00 
   -7   -7   12     -0.49      0.00 
   -6   -7   12     -0.58      0.00 
   -5   -7   12     -0.69      0.00 
   -4   -7   12     -0.69      0.00 
   -3   -7   12     -0.64      0.00 
   -2   -7   12     -0.59      0.00 
   -1   -7   12     -0.53      0.00 
    0   -7   12     -0.43      0.00 
    1   -7   12     -0.36      0.00 
    2   -7   12     -0.47      0.00 
    3   -7   12     -0.71      0.00 
    4   -7   12     -0.86      0.00 
    5   -7   12     -0.67      0.00 
    6   -7   12     -0.19      0.00 
    7   -7   12      0.26      0.00 
    8   -7   12      0.37      0.00 
  -12   -6   12     -0.48      0.00 
  -11   -6   12     -0.40      0.00 
  -10   -6   12     -0.27      0.00 
   -9   -6   12     -0.21      0.00 
   -8   -6   12     -0.10      0.00 
   -7   -6   12      0.15      0.00 
   -6   -6   12      0.43      0.00 
   -5   -6   12      0.62      0.00 
   -4   -6   12      0.68      0.00 
   -3   -6   12      0.57      0.00 
   -2   -6   12      0.28      0.00 
   -1   -6   12     -0.07      0.00 
    0   -6   12     -0.27      0.00 
    1   -6   12     -0.27      0.00 
    2   -6   12     -0.22      0.00 
    3   -6   12     -0.31      0.00 
    4   -6   12     -0.48      0.00 
    5   -6   12     -0.54      0.00 
    6   -6   12     -0.45      0.00 
    7   -6   12     -0.32      0.00 
    8   -6   12     -0.23      0.00 
  -12   -5   12     -0.36      0.00 
  -11   -5   12     -0.59      0.00 
  -10   -5   12     -0.71      0.00 
   -9   -5   12     -0.71      0.00 
   -8   -5   12     -0.62      0.00 
   -7   -5   12     -0.46      0.00 
   -6   -5   12     -0.26      0.00 
   -5   -5   12     -0.15      0.00 
   -4   -5   12     -0.21      0.00 
   -3   -5   12     -0.34      0.00 
   -2   -5   12     -0.38      0.00 
   -1   -5   12     -0.28      0.00 
    0   -5   12     -0.12      0.00 
    1   -5   12      0.00      0.00 
    2   -5   12      0.09      0.00 
    3   -5   12      0.23      0.00 
    4   -5   12      0.45      0.00 
    5   -5   12      0.64      0.00 
    6   -5   12      0.61      0.00 
    7   -5   12      0.34      0.00 
    8   -5   12      0.03      0.00 
    9   -5   12     -0.15      0.00 
  -13   -4   12     -0.47      0.00 
  -12   -4   12     -0.64      0.00 
  -11   -4   12     -0.95      0.00 
  -10   -4   12     -1.27      0.00 
   -9   -4   12     -1.44      0.00 
   -8   -4   12     -1.51      0.00 
   -7   -4   12     -1.68      0.00 
   -6   -4   12     -2.02      0.00 
   -5   -4   12     -2.46      0.00 
   -4   -4   12     -2.92      0.00 
   -3   -4   12     -3.35      0.00 
   -2   -4   12     -3.60      0.00 
   -1   -4   12     -3.57      0.00 
    0   -4   12     -3.31      0.00 
    1   -4   12     -3.02      0.00 
    2   -4   12     -2.86      0.00 
    3   -4   12     -2.75      0.00 
    4   -4   12     -2.49      0.00 
    5   -4   12     -2.04      0.00 
    6   -4   12     -1.58      0.00 
    7   -4   12     -1.20      0.00 
    8   -4   12     -0.86      0.00 
    9   -4   12     -0.47      0.00 
  -13   -3   12      0.17      0.00 
  -12   -3   12      0.10      0.00 
  -11   -3   12      0.03      0.00 
  -10   -3   12     -0.04      0.00 
   -9   -3   12     -0.11      0.00 
   -8   -3   12     -0.13      0.00 
   -7   -3   12     -0.08      0.00 
   -6   -3   12     -0.02      0.00 
   -5   -3   12      0.00      0.00 
   -4   -3   12      0.00      0.00 
   -3   -3   12      0.00      0.00 
   -2   -3   12      0.05      0.00 
   -1   -3   12      0.14      0.00 
    0   -3   12      0.22      0.00 
    1   -3   12      0.22      0.00 
    2   -3   12      0.14      0.00 
    3   -3   12      0.09      0.00 
    4   -3   12      0.08      0.00 
    5   -3   12      0.04      0.00 
    6   -3   12     -0.03      0.00 
    7   -3   12     -0.08      0.00 
    8   -3   12     -0.06      0.00 
    9   -3   12      0.02      0.00 
  -13   -2   12      0.04      0.00 
  -12   -2   12      0.22      0.00 
  -11   -2   12      0.38      0.00 
  -10   -2   12      0.40      0.00 
   -9   -2   12      0.30      0.00 
   -8   -2   12      0.10      0.00 
   -7   -2   12     -0.18      0.00 
   -6   -2   12     -0.56      0.00 
   -5   -2   12     -0.98      0.00 
   -4   -2   12     -1.31      0.00 
   -3   -2   12     -1.44      0.00 
   -2   -2   12     -1.25      0.00 
   -1   -2   12     -0.75      0.00 
    0   -2   12     -0.19      0.00 
    1   -2   12      0.09      0.00 
    2   -2   12      0.06      0.00 
    3   -2   12     -0.05      0.00 
    4   -2   12     -0.09      0.00 
    5   -2   12     -0.12      0.00 
    6   -2   12     -0.10      0.00 
    7   -2   12      0.04      0.00 
    8   -2   12      0.18      0.00 
    9   -2   12      0.14      0.00 
  -13   -1   12     -0.10      0.00 
  -12   -1   12      0.01      0.00 
  -11   -1   12      0.30      0.00 
  -10   -1   12      0.57      0.00 
   -9   -1   12      0.62      0.00 
   -8   -1   12      0.50      0.00 
   -7   -1   12      0.41      0.00 
   -6   -1   12      0.38      0.00 
   -5   -1   12      0.27      0.00 
   -4   -1   12      0.10      0.00 
   -3   -1   12      0.03      0.00 
   -2   -1   12      0.18      0.00 
   -1   -1   12      0.43      0.00 
    0   -1   12      0.61      0.00 
    1   -1   12      0.67      0.00 
    2   -1   12      0.61      0.00 
    3   -1   12      0.44      0.00 
    4   -1   12      0.29      0.00 
    5   -1   12      0.34      0.00 
    6   -1   12      0.52      0.00 
    7   -1   12      0.60      0.00 
    8   -1   12      0.46      0.00 
    9   -1   12      0.23      0.00 
  -13    0   12      0.27      0.00 
  -12    0   12      0.34      0.00 
  -11    0   12      0.32      0.00 
  -10    0   12      0.33      0.00 
   -9    0   12      0.38      0.00 
   -8    0   12      0.34      0.00 
   -7    0   12      0.09      0.00 
   -6    0   12     -0.31      0.00 
   -5    0   12     -0.72      0.00 
   -4    0   12     -0.98      0.00 
   -3    0   12     -0.98      0.00 
   -2    0   12     -0.77      0.00 
   -1    0   12     -0.58      0.00 
    0    0   12     -0.64      0.00 
    1    0   12     -0.86      0.00 
    2    0   12     -1.03      0.00 
    3    0   12     -1.18      0.00 
    4    0   12     -1.38      0.00 
    5    0   12     -1.48      0.00 
    6    0   12     -1.26      0.00 
    7    0   12     -0.82      0.00 
    8    0   12     -0.44      0.00 
    9    0   12     -0.19      0.00 
  -13    1   12     -0.09      0.00 
  -12    1   12      0.13      0.00 
  -11    1   12      0.07      0.00 
  -10    1   12     -0.33      0.00 
   -9    1   12     -0.77      0.00 
   -8    1   12     -0.95      0.00 
   -7    1   12     -0.88      0.00 
   -6    1   12     -0.76      0.00 
   -5    1   12     -0.69      0.00 
   -4    1   12     -0.65      0.00 
   -3    1   12     -0.56      0.00 
   -2    1   12     -0.44      0.00 
   -1    1   12     -0.30      0.00 
    0    1   12     -0.19      0.00 
    1    1   12     -0.16      0.00 
    2    1   12     -0.22      0.00 
    3    1   12     -0.24      0.00 
    4    1   12     -0.18      0.00 
    5    1   12     -0.10      0.00 
    6    1   12     -0.07      0.00 
    7    1   12     -0.07      0.00 
    8    1   12     -0.02      0.00 
  -13    2   12     -0.34      0.00 
  -12    2   12     -0.16      0.00 
  -11    2   12      0.09      0.00 
  -10    2   12      0.15      0.00 
   -9    2   12     -0.01      0.00 
   -8    2   12     -0.14      0.00 
   -7    2   12     -0.02      0.00 
   -6    2   12      0.21      0.00 
   -5    2   12      0.33      0.00 
   -4    2   12      0.28      0.00 
   -3    2   12      0.12      0.00 
   -2    2   12     -0.12      0.00 
   -1    2   12     -0.37      0.00 
    0    2   12     -0.46      0.00 
    1    2   12     -0.41      0.00 
    2    2   12     -0.39      0.00 
    3    2   12     -0.45      0.00 
    4    2   12     -0.39      0.00 
    5    2   12     -0.16      0.00 
    6    2   12      0.02      0.00 
    7    2   12     -0.03      0.00 
    8    2   12     -0.12      0.00 
  -13    3   12      0.10      0.00 
  -12    3   12      0.09      0.00 
  -11    3   12     -0.05      0.00 
  -10    3   12     -0.21      0.00 
   -9    3   12     -0.24      0.00 
   -8    3   12     -0.12      0.00 
   -7    3   12     -0.01      0.00 
   -6    3   12      0.03      0.00 
   -5    3   12      0.10      0.00 
   -4    3   12      0.26      0.00 
   -3    3   12      0.40      0.00 
   -2    3   12      0.36      0.00 
   -1    3   12      0.18      0.00 
    0    3   12      0.04      0.00 
    1    3   12      0.05      0.00 
    2    3   12      0.12      0.00 
    3    3   12      0.09      0.00 
    4    3   12     -0.03      0.00 
    5    3   12     -0.08      0.00 
    6    3   12      0.01      0.00 
    7    3   12      0.16      0.00 
    8    3   12      0.19      0.00 
  -12    4   12      0.48      0.00 
  -11    4   12      0.49      0.00 
  -10    4   12      0.39      0.00 
   -9    4   12      0.25      0.00 
   -8    4   12      0.05      0.00 
   -7    4   12     -0.18      0.00 
   -6    4   12     -0.41      0.00 
   -5    4   12     -0.61      0.00 
   -4    4   12     -0.74      0.00 
   -3    4   12     -0.80      0.00 
   -2    4   12     -0.77      0.00 
   -1    4   12     -0.65      0.00 
    0    4   12     -0.48      0.00 
    1    4   12     -0.22      0.00 
    2    4   12      0.13      0.00 
    3    4   12      0.52      0.00 
    4    4   12      0.75      0.00 
    5    4   12      0.70      0.00 
    6    4   12      0.47      0.00 
    7    4   12      0.26      0.00 
  -12    5   12      0.26      0.00 
  -11    5   12      0.43      0.00 
  -10    5   12      0.59      0.00 
   -9    5   12      0.75      0.00 
   -8    5   12      0.85      0.00 
   -7    5   12      0.80      0.00 
   -6    5   12      0.62      0.00 
   -5    5   12      0.44      0.00 
   -4    5   12      0.26      0.00 
   -3    5   12      0.04      0.00 
   -2    5   12     -0.17      0.00 
   -1    5   12     -0.25      0.00 
    0    5   12     -0.20      0.00 
    1    5   12     -0.15      0.00 
    2    5   12     -0.16      0.00 
    3    5   12     -0.11      0.00 
    4    5   12      0.04      0.00 
    5    5   12      0.17      0.00 
    6    5   12      0.14      0.00 
  -11    6   12     -0.27      0.00 
  -10    6   12     -0.21      0.00 
   -9    6   12      0.03      0.00 
   -8    6   12      0.32      0.00 
   -7    6   12      0.50      0.00 
   -6    6   12      0.62      0.00 
   -5    6   12      0.74      0.00 
   -4    6   12      0.81      0.00 
   -3    6   12      0.73      0.00 
   -2    6   12      0.60      0.00 
   -1    6   12      0.65      0.00 
    0    6   12      0.91      0.00 
    1    6   12      1.11      0.00 
    2    6   12      1.01      0.00 
    3    6   12      0.68      0.00 
    4    6   12      0.42      0.00 
    5    6   12      0.31      0.00 
    6    6   12      0.21      0.00 
  -10    7   12     -0.12      0.00 
   -9    7   12     -0.22      0.00 
   -8    7   12     -0.32      0.00 
   -7    7   12     -0.46      0.00 
   -6    7   12     -0.65      0.00 
   -5    7   12     -0.80      0.00 
   -4    7   12     -0.76      0.00 
   -3    7   12     -0.47      0.00 
   -2    7   12     -0.08      0.00 
   -1    7   12      0.14      0.00 
    0    7   12      0.11      0.00 
    1    7   12      0.00      0.00 
    2    7   12      0.01      0.00 
    3    7   12      0.13      0.00 
    4    7   12      0.19      0.00 
    5    7   12      0.09      0.00 
   -9    8   12     -0.12      0.00 
   -8    8   12     -0.10      0.00 
   -7    8   12      0.05      0.00 
   -6    8   12      0.35      0.00 
   -5    8   12      0.58      0.00 
   -4    8   12      0.51      0.00 
   -3    8   12      0.26      0.00 
   -2    8   12      0.10      0.00 
   -1    8   12      0.06      0.00 
    0    8   12     -0.05      0.00 
    1    8   12     -0.31      0.00 
    2    8   12     -0.51      0.00 
    3    8   12     -0.44      0.00 
    4    8   12     -0.22      0.00 
   -8    9   12      0.08      0.00 
   -7    9   12     -0.15      0.00 
   -6    9   12     -0.17      0.00 
   -5    9   12      0.10      0.00 
   -4    9   12      0.41      0.00 
   -3    9   12      0.48      0.00 
   -2    9   12      0.31      0.00 
   -1    9   12      0.06      0.00 
    0    9   12     -0.13      0.00 
    1    9   12     -0.16      0.00 
    2    9   12      0.00      0.00 
   -6   10   12     -0.24      0.00 
   -5   10   12     -0.33      0.00 
   -4   10   12     -0.17      0.00 
   -3   10   12      0.10      0.00 
   -2   10   12      0.23      0.00 
   -1   10   12      0.10      0.00 
    0   10   12     -0.12      0.00 
   -3  -13   13      0.03      0.00 
   -2  -13   13      0.12      0.00 
   -1  -13   13      0.16      0.00 
    0  -13   13      0.14      0.00 
   -6  -12   13      0.29      0.00 
   -5  -12   13      0.26      0.00 
   -4  -12   13      0.36      0.00 
   -3  -12   13      0.55      0.00 
   -2  -12   13      0.61      0.00 
   -1  -12   13      0.49      0.00 
    0  -12   13      0.37      0.00 
    1  -12   13      0.37      0.00 
    2  -12   13      0.42      0.00 
    3  -12   13      0.35      0.00 
   -8  -11   13     -0.37      0.00 
   -7  -11   13     -0.35      0.00 
   -6  -11   13     -0.39      0.00 
   -5  -11   13     -0.39      0.00 
   -4  -11   13     -0.19      0.00 
   -3  -11   13      0.16      0.00 
   -2  -11   13      0.35      0.00 
   -1  -11   13      0.25      0.00 
    0  -11   13     -0.02      0.00 
    1  -11   13     -0.28      0.00 
    2  -11   13     -0.36      0.00 
    3  -11   13     -0.23      0.00 
    4  -11   13     -0.03      0.00 
   -9  -10   13      0.11      0.00 
   -8  -10   13      0.21      0.00 
   -7  -10   13      0.30      0.00 
   -6  -10   13      0.41      0.00 
   -5  -10   13      0.50      0.00 
   -4  -10   13      0.49      0.00 
   -3  -10   13      0.35      0.00 
   -2  -10   13      0.13      0.00 
   -1  -10   13     -0.03      0.00 
    0  -10   13     -0.11      0.00 
    1  -10   13     -0.20      0.00 
    2  -10   13     -0.33      0.00 
    3  -10   13     -0.43      0.00
[truncated: 482,062 more chars]
